# Supplementary material for: The origin and succession of the microbial community in decomposing litter
Source: ISME Commun. 2025 Sep 5;5(1):ycaf155. doi: 10.1093/ismeco/ycaf155 (PMC12477604; doi:10.1093/ismeco/ycaf155)
Supplement: Supplementary_Data_1_ycaf155 [file supplementary_data_1_ycaf155.xlsx]

## Sheet: F. mandshurica
Early-stage decomposing litter
	Kingdom	Phylum	Class	Order	Family	Genus	Species	"✔" represented that it can be detected	Newly shed litter (Surface)	Newly shed litter (Interior)	Early-stage decomposing litter (Surface)	Early-stage decomposing litter (Interior)	Soil
ASV31	Bacteria	Proteobacteria	Alphaproteobacteria	Caulobacterales	Caulobacteraceae	Brevundimonas	Brevundimonas subvibrioides				✔	✔
ASV32	Bacteria	Proteobacteria	Gammaproteobacteria	Burkholderiales_592522	Burkholderiaceae_A_592522	Variovorax			✔	✔	✔	✔	✔
ASV33	Bacteria	Proteobacteria	Gammaproteobacteria	Burkholderiales_592522	Burkholderiaceae_A_592522	Variovorax			✔	✔	✔	✔	✔
ASV35	Bacteria	Proteobacteria	Alphaproteobacteria	Caulobacterales	Caulobacteraceae	Brevundimonas	Brevundimonas subvibrioides		✔	✔	✔	✔
ASV37	Bacteria	Bacteroidota	Bacteroidia	Flavobacteriales_877923	Flavobacteriaceae	Flavobacterium					✔	✔	✔
ASV45	Bacteria	Actinobacteriota	Actinomycetia	Actinomycetales	Microbacteriaceae	Amnibacterium			✔	✔		✔
ASV49	Bacteria	Bacteroidota	Bacteroidia	Flavobacteriales_877923	Flavobacteriaceae	Flavobacterium					✔	✔
ASV77	Bacteria	Proteobacteria	Alphaproteobacteria	Sphingomonadales	Sphingomonadaceae						✔	✔
ASV79	Bacteria	Proteobacteria	Gammaproteobacteria	Burkholderiales_592524	Burkholderiaceae_A_574758	Duganella_570799	Duganella zoogloeoides		✔	✔		✔
ASV81	Bacteria	Proteobacteria	Alphaproteobacteria	Sphingomonadales	Sphingomonadaceae						✔	✔
ASV85	Bacteria	Actinobacteriota	Actinomycetia	Mycobacteriales	Nakamurellaceae	Nakamurella	Nakamurella panacisegetis				✔	✔	✔
ASV87	Bacteria	Proteobacteria	Alphaproteobacteria						✔		✔	✔
ASV88	Bacteria	Proteobacteria	Gammaproteobacteria	Burkholderiales_592522	Burkholderiaceae_A_592522	Variovorax			✔	✔	✔	✔	✔
ASV96	Bacteria	Proteobacteria	Gammaproteobacteria	Burkholderiales_592522	Burkholderiaceae_A_592522	Variovorax					✔	✔	✔
ASV101	Bacteria	Proteobacteria	Gammaproteobacteria	Burkholderiales_592522	Burkholderiaceae_A_592522				✔	✔	✔	✔	✔
ASV102	Bacteria	Proteobacteria	Gammaproteobacteria	Burkholderiales_592522	Burkholderiaceae_A_592522	Variovorax			✔	✔	✔	✔	✔
ASV111	Bacteria	Proteobacteria	Alphaproteobacteria						✔		✔	✔
ASV133	Bacteria	Proteobacteria	Gammaproteobacteria	Burkholderiales_592522	Burkholderiaceae_A_592522	Variovorax			✔	✔		✔	✔
ASV158	Bacteria	Proteobacteria	Alphaproteobacteria	Caulobacterales	Caulobacteraceae	Brevundimonas			✔	✔	✔	✔	✔
ASV168	Bacteria	Proteobacteria	Gammaproteobacteria	Burkholderiales_592524	Burkholderiaceae_A_574758	Massilia			✔	✔	✔	✔
ASV178	Bacteria	Proteobacteria	Gammaproteobacteria	Burkholderiales_592524	Burkholderiaceae_A_574758	Massilia			✔			✔
ASV179	Bacteria	Proteobacteria	Gammaproteobacteria	Pseudomonadales_650611	Pseudomonadaceae				✔	✔	✔	✔
ASV197	Bacteria	Bacteroidota	Bacteroidia	Flavobacteriales_877923	Flavobacteriaceae	Flavobacterium					✔	✔
ASV215	Bacteria	Proteobacteria	Alphaproteobacteria	Sphingomonadales	Sphingomonadaceae				✔		✔	✔
ASV241	Bacteria	Bacteroidota	Bacteroidia	Flavobacteriales_877923	Flavobacteriaceae	Flavobacterium					✔	✔
ASV331	Bacteria	Bacteroidota	Bacteroidia	Flavobacteriales_877923	Weeksellaceae	Chryseobacterium_796614			✔		✔
ASV334	Bacteria	Proteobacteria	Gammaproteobacteria	Pseudomonadales_650611	Pseudomonadaceae	Pseudomonas_E_647464			✔	✔	✔	✔
ASV394	Bacteria	Proteobacteria	Alphaproteobacteria	Rhizobiales_A_501058	Rhizobiaceae_A_501058	Rhizobium_A_501058			✔		✔	✔
ASV680	Bacteria	Proteobacteria	Alphaproteobacteria	Caulobacterales	Caulobacteraceae	Brevundimonas	Brevundimonas sp001424025				✔	✔
ASV723	Bacteria	Actinobacteriota	Actinomycetia	Actinomycetales	Microbacteriaceae						✔
ASV813	Bacteria	Bacteroidota	Bacteroidia	Flavobacteriales_877923	Weeksellaceae	Chryseobacterium_796614			✔	✔	✔
ASV880	Bacteria	Proteobacteria	Gammaproteobacteria	Burkholderiales_592522	Burkholderiaceae_A_592522	Xylophilus						✔
ASV959	Bacteria	Proteobacteria	Gammaproteobacteria	Burkholderiales_592522	Burkholderiaceae_A_592522	Xylophilus						✔
ASV993	Bacteria	Bacteroidota	Bacteroidia	Flavobacteriales_877923	Flavobacteriaceae	Flavobacterium					✔	✔
ASV1040	Bacteria	Bacteroidota	Bacteroidia	Flavobacteriales_877923	Weeksellaceae	Chryseobacterium_796614			✔	✔	✔
ASV1061	Bacteria	Bacteroidota	Bacteroidia	Flavobacteriales_877923	Weeksellaceae	Chryseobacterium_796614			✔	✔	✔
ASV2200	Bacteria	Proteobacteria	Gammaproteobacteria	Burkholderiales_592522	Burkholderiaceae_A_592522	Pseudorhodoferax	Pseudorhodoferax sp001422405				✔
Late-stage decomposing litter
	Kingdom	Phylum	Class	Order	Family	Genus	Species	"✔" represented that it can be detected	Newly shed litter (Surface)	Newly shed litter (Interior)	Late-stage decomposing litter		Soil
ASV4	Bacteria	Proteobacteria	Gammaproteobacteria	Pseudomonadales_650611	Pseudomonadaceae	Pseudomonas_E_647464			✔	✔	✔		✔
ASV33	Bacteria	Proteobacteria	Gammaproteobacteria	Burkholderiales_592522	Burkholderiaceae_A_592522	Variovorax			✔	✔	✔		✔
ASV49	Bacteria	Bacteroidota	Bacteroidia	Flavobacteriales_877923	Flavobacteriaceae	Flavobacterium					✔
ASV51	Bacteria	Actinobacteriota	Actinomycetia	Actinomycetales	Microbacteriaceae	Compostimonas	Compostimonas suwonensis				✔		✔
ASV88	Bacteria	Proteobacteria	Gammaproteobacteria	Burkholderiales_592522	Burkholderiaceae_A_592522	Variovorax			✔	✔	✔		✔
ASV91	Bacteria	Proteobacteria	Gammaproteobacteria	Pseudomonadales_650611	Pseudomonadaceae	Pseudomonas_E_647464				✔	✔
ASV140	Bacteria	Proteobacteria	Alphaproteobacteria	Rhizobiales_A_504705	Xanthobacteraceae_503485	Z2-YC6860					✔		✔
ASV148	Bacteria	Proteobacteria	Gammaproteobacteria	Burkholderiales_597439	Usitatibacteraceae						✔		✔
ASV174	Bacteria	Bacteroidota	Bacteroidia	Flavobacteriales_877923	Flavobacteriaceae	Flavobacterium					✔		✔
ASV203	Bacteria	Actinobacteriota	Actinomycetia	Actinomycetales	Microbacteriaceae				✔	✔	✔		✔
ASV256	Bacteria	Actinobacteriota	Actinomycetia	Mycobacteriales	Mycobacteriaceae	Mycobacterium					✔		✔
ASV261	Bacteria	Bacteroidota	Bacteroidia	Flavobacteriales_877923	Flavobacteriaceae	Flavobacterium					✔		✔
ASV273	Bacteria	Actinobacteriota	Thermoleophilia	Solirubrobacterales	Solirubrobacteraceae_405308	Baekduia	Baekduia woesei_A				✔		✔
ASV284	Bacteria	Proteobacteria	Gammaproteobacteria	Burkholderiales_592522	Burkholderiaceae_A_592522	Polaromonas			✔		✔		✔
ASV299	Bacteria	Proteobacteria	Gammaproteobacteria	Pseudomonadales_650611	Pseudomonadaceae	Pseudomonas_E_647464					✔
ASV302	Bacteria	Bacteroidota	Bacteroidia	Flavobacteriales_877923	Flavobacteriaceae	Flavobacterium					✔
ASV371	Bacteria	Actinobacteriota	Thermoleophilia	Solirubrobacterales	Solirubrobacteraceae_405308	Baekduia	Baekduia woesei_A				✔
ASV372	Bacteria	Actinobacteriota	Acidimicrobiia_401430	Acidimicrobiales	Ilumatobacteraceae	Casp-actino8					✔		✔
ASV415	Bacteria	Actinobacteriota	Actinomycetia	Mycobacteriales	Mycobacteriaceae	Mycobacterium					✔		✔
ASV463	Bacteria	Proteobacteria	Alphaproteobacteria	Rhizobiales_A_501059	Rhizobiaceae_A_501059	Pararhizobium					✔		✔
ASV641	Bacteria	Proteobacteria	Gammaproteobacteria								✔		✔
ASV682	Bacteria	Bacteroidota	Bacteroidia	Flavobacteriales_877923	Flavobacteriaceae	Flavobacterium					✔
ASV691	Bacteria	Proteobacteria	Alphaproteobacteria	Rhizobiales_A_504705	Xanthobacteraceae_503485						✔		✔
ASV709	Bacteria	Proteobacteria	Alphaproteobacteria	Rhizobiales_A_501059	Rhizobiaceae_A_501059	Pararhizobium			✔		✔
ASV761	Bacteria	Proteobacteria	Gammaproteobacteria	Burkholderiales_597437	Casimicrobiaceae	VBCG01	VBCG01 sp005881895				✔		✔
ASV832	Bacteria	Actinobacteriota	Acidimicrobiia_401430	Acidimicrobiales	Ilumatobacteraceae	Ilumatobacter_A	Ilumatobacter_A coccineus_A_400748				✔		✔
ASV923	Bacteria	Actinobacteriota	Actinomycetia	Mycobacteriales	Mycobacteriaceae	Mycobacterium					✔		✔
ASV1083	Bacteria	Bacteroidota	Bacteroidia	Flavobacteriales_877923	Flavobacteriaceae	Flavobacterium					✔		✔
ASV1184	Bacteria	Actinobacteriota	Thermoleophilia	Solirubrobacterales	70-9	VAYN01	VAYN01 sp005885405				✔
ASV1214	Bacteria	Proteobacteria	Gammaproteobacteria	Burkholderiales_597439	Usitatibacteraceae	Usitatibacter	Usitatibacter palustris				✔		✔
ASV1495	Bacteria	Actinobacteriota	Actinomycetia	Actinomycetales	Microbacteriaceae	Cryobacterium_C					✔		✔
ASV1665	Bacteria	Actinobacteriota	Acidimicrobiia_401430	Acidimicrobiales	Ilumatobacteraceae	Ilumatobacter_A					✔
ASV1669	Bacteria	Planctomycetota	Phycisphaerae	Phycisphaerales	UBA1924						✔		✔
ASV1731	Bacteria	Proteobacteria	Alphaproteobacteria	Rhizobiales_A_501058	Rhizobiaceae_A_501058	Rhizobium_A_501058					✔		✔
ASV2150	Bacteria	Bdellovibrionota_E	Bdellovibrionia_A_473294	Bdellovibrionales	Bdellovibrionaceae	Bdellovibrio					✔
ASV2160	Bacteria	Proteobacteria	Gammaproteobacteria	Burkholderiales_597441	Nitrosomonadaceae	Nitrosospira	Nitrosospira lacus				✔		✔
ASV2319	Bacteria	Proteobacteria	Alphaproteobacteria	Dongiales	Dongiaceae	Dongia_507335	Dongia sp000620685				✔		✔
ASV2677	Bacteria	Proteobacteria	Alphaproteobacteria	Rhizobiales_A_502138	Devosiaceae						✔		✔
ASV2719	Bacteria	Bacteroidota	Bacteroidia	Flavobacteriales_877923	Flavobacteriaceae	Flavobacterium					✔
ASV2762	Bacteria	Acidobacteriota	Thermoanaerobaculia	UBA5704	UBA5704						✔

## Sheet: P. koraiensis
Early-stage decomposing litter
	Kingdom	Phylum	Class	Order	Family	Genus	Species	"✔" represented that it can be detected	Newly shed litter (Surface)	Newly shed litter (Interior)	Early-stage decomposing litter (Surface)	Early-stage decomposing litter (Interior)	Soil
ASV7	Bacteria	Proteobacteria	Gammaproteobacteria	Pseudomonadales_650611	Pseudomonadaceae	Pseudomonas_E_647464			✔	✔	✔	✔
ASV10	Bacteria	Proteobacteria	Gammaproteobacteria	Pseudomonadales_650611	Pseudomonadaceae	Pseudomonas_E_647464			✔	✔	✔	✔
ASV13	Bacteria	Actinobacteriota	Actinomycetia	Actinomycetales	Microbacteriaceae	Frondihabitans_380958			✔	✔	✔	✔	✔
ASV17	Bacteria	Actinobacteriota	Actinomycetia	Actinomycetales	Microbacteriaceae	Frondihabitans_380958			✔	✔	✔	✔
ASV50	Bacteria	Actinobacteriota	Actinomycetia	Actinomycetales	Microbacteriaceae	Glaciihabitans	Glaciihabitans tibetensis				✔	✔	✔
ASV78	Bacteria	Proteobacteria	Gammaproteobacteria	Burkholderiales_592522	Burkholderiaceae_A_592522	Ideonella_A_591966			✔	✔	✔	✔	✔
ASV98	Bacteria	Proteobacteria	Gammaproteobacteria	Burkholderiales_592524	Burkholderiaceae_A_580492	Caballeronia	Caballeronia crenata		✔		✔	✔	✔
ASV108	Bacteria	Proteobacteria	Alphaproteobacteria	Rhizobiales_A_504705	Xanthobacteraceae_503485	Tardiphaga	Tardiphaga robiniae				✔	✔
ASV150	Bacteria	Proteobacteria	Gammaproteobacteria	Burkholderiales_592524					✔	✔	✔	✔
ASV151	Bacteria	Proteobacteria	Gammaproteobacteria	Burkholderiales_592522	Burkholderiaceae_A_592522						✔	✔
ASV212	Bacteria	Proteobacteria	Gammaproteobacteria	Burkholderiales_592524	Burkholderiaceae_A_580492	Caballeronia	Caballeronia sordidicola		✔		✔	✔
ASV256	Bacteria	Actinobacteriota	Actinomycetia	Mycobacteriales	Mycobacteriaceae	Mycobacterium				✔	✔		✔
ASV282	Bacteria	Proteobacteria	Gammaproteobacteria	Burkholderiales_592524	Burkholderiaceae_A_574758				✔	✔	✔	✔
ASV304	Bacteria	Proteobacteria	Gammaproteobacteria	Pseudomonadales_650611	Pseudomonadaceae	Pseudomonas_E_647464	Pseudomonas_E_647464 abietaniphila		✔	✔	✔	✔
ASV312	Bacteria	Proteobacteria	Gammaproteobacteria	Burkholderiales_592524	Burkholderiaceae_A_580492	Robbsia	Robbsia andropogonis		✔		✔	✔
ASV329	Bacteria	Proteobacteria	Gammaproteobacteria	Burkholderiales_592524	Burkholderiaceae_A_580492	Robbsia	Robbsia andropogonis		✔	✔	✔	✔
ASV339	Bacteria	Proteobacteria	Gammaproteobacteria	Pseudomonadales_650611	Pseudomonadaceae	Pseudomonas_E_647464			✔	✔	✔	✔
ASV340	Bacteria	Proteobacteria	Gammaproteobacteria	Pseudomonadales_650611	Pseudomonadaceae	Pseudomonas_E_647464			✔	✔	✔	✔
ASV348	Bacteria	Proteobacteria	Gammaproteobacteria	Burkholderiales_592522	Burkholderiaceae_A_592522						✔	✔
ASV352	Bacteria	Actinobacteriota	Actinomycetia	Actinomycetales	Microbacteriaceae	Conyzicola_381229				✔	✔	✔
ASV395	Bacteria	Proteobacteria	Alphaproteobacteria	Sphingomonadales	Sphingomonadaceae	Sphingomonas_N					✔	✔
ASV419	Bacteria	Proteobacteria	Gammaproteobacteria	Burkholderiales_592524							✔	✔
ASV420	Bacteria	Proteobacteria	Gammaproteobacteria	Burkholderiales_592522	Burkholderiaceae_A_592522					✔	✔	✔
ASV499	Bacteria	Proteobacteria	Alphaproteobacteria	Acetobacterales	Acetobacteraceae						✔	✔
ASV504	Bacteria	Proteobacteria	Alphaproteobacteria	Sphingomonadales	Sphingomonadaceae	Sphingomonas_L_486704	Sphingomonas_L_486704 echinoides				✔	✔
ASV553	Bacteria	Proteobacteria	Gammaproteobacteria	Burkholderiales_592522	Burkholderiaceae_A_592522	Polaromonas			✔		✔	✔
ASV598	Bacteria	Actinobacteriota	Actinomycetia	Mycobacteriales	Nakamurellaceae	Nakamurella	Nakamurella panacisegetis		✔		✔	✔	✔
ASV693	Bacteria	Acidobacteriota	Acidobacteriae	Acidobacteriales	Acidobacteriaceae	Granulicella_C_413654	Granulicella_C_413654 tundricola				✔	✔
ASV771	Bacteria	Proteobacteria	Alphaproteobacteria	Acetobacterales	Acetobacteraceae						✔	✔
ASV799	Bacteria	Actinobacteriota	Actinomycetia	Mycobacteriales	Nakamurellaceae	Nakamurella	Nakamurella panacisegetis		✔		✔	✔
ASV913	Bacteria	Actinobacteriota	Actinomycetia	Mycobacteriales	Nakamurellaceae	Nakamurella	Nakamurella panacisegetis		✔		✔	✔	✔
ASV1174	Bacteria	Proteobacteria	Alphaproteobacteria	Sphingomonadales	Sphingomonadaceae	Sphingomonas_N					✔	✔
ASV1195	Bacteria	Proteobacteria	Gammaproteobacteria	Burkholderiales_592524	Burkholderiaceae_A_580492	Pandoraea					✔	✔
ASV1342	Bacteria	Proteobacteria	Alphaproteobacteria	Sphingomonadales	Sphingomonadaceae	Sphingomonas_L_486704					✔	✔
ASV1378	Bacteria	Proteobacteria	Alphaproteobacteria	Sphingomonadales	Sphingomonadaceae	Sphingomonas_L_486704					✔	✔
ASV1762	Bacteria	Proteobacteria	Alphaproteobacteria	Sphingomonadales	Sphingomonadaceae	Sphingomonas_N	Sphingomonas_N chungangi				✔	✔
Late-stage decomposing litter
	Kingdom	Phylum	Class	Order	Family	Genus	Species	"✔" represented that it can be detected	Newly shed litter (Surface)	Newly shed litter (Interior)	Partly-decomposed litter		Soil
ASV26	Bacteria	Proteobacteria	Gammaproteobacteria	Burkholderiales_592522	Burkholderiaceae_A_592522				✔		✔		✔
ASV29	Bacteria	Proteobacteria	Gammaproteobacteria	Burkholderiales_592522	Burkholderiaceae_A_592522				✔		✔		✔
ASV37	Bacteria	Bacteroidota	Bacteroidia	Flavobacteriales_877923	Flavobacteriaceae	Flavobacterium				✔	✔		✔
ASV78	Bacteria	Proteobacteria	Gammaproteobacteria	Burkholderiales_592522	Burkholderiaceae_A_592522	Ideonella_A_591966			✔	✔	✔		✔
ASV96	Bacteria	Proteobacteria	Gammaproteobacteria	Burkholderiales_592522	Burkholderiaceae_A_592522	Variovorax			✔		✔		✔
ASV98	Bacteria	Proteobacteria	Gammaproteobacteria	Burkholderiales_592524	Burkholderiaceae_A_580492	Caballeronia	Caballeronia crenata		✔		✔		✔
ASV121	Bacteria	Proteobacteria	Gammaproteobacteria	Burkholderiales_592522	Burkholderiaceae_A_592522	Variovorax					✔		✔
ASV157	Bacteria	Proteobacteria	Alphaproteobacteria	Rhizobiales_A_504705	Xanthobacteraceae_503485	Bradyrhizobium					✔		✔
ASV164	Bacteria	Firmicutes_D	Bacilli	Bacillales_B_310392	Bacillaceae_G_310392	Bacillus_A					✔		✔
ASV216	Bacteria	Proteobacteria	Gammaproteobacteria	Burkholderiales_597439	Usitatibacteraceae						✔		✔
ASV248	Bacteria	Proteobacteria	Alphaproteobacteria	Rhizobiales_A_504705	Xanthobacteraceae_503485	Bradyrhizobium					✔		✔
ASV257	Bacteria	Actinobacteriota	Thermoleophilia	Solirubrobacterales	Solirubrobacteraceae_405341	Solirubrobacter	Solirubrobacter soli				✔		✔
ASV318	Bacteria	Bacteroidota	Bacteroidia	Flavobacteriales_877923	Weeksellaceae	Chryseobacterium_796614					✔
ASV323	Bacteria	Acidobacteriota	Acidobacteriae	Acidobacteriales	Acidobacteriaceae	Edaphobacter_415416	Edaphobacter sp000381605			✔	✔		✔
ASV381	Bacteria	Proteobacteria	Alphaproteobacteria	Rhizobiales_A_501058	Rhizobiaceae_A_501058	Rhizobium_A_501058					✔		✔
ASV396	Bacteria	Proteobacteria	Alphaproteobacteria								✔
ASV451	Bacteria	Proteobacteria	Alphaproteobacteria	Micropepsales	Micropepsaceae						✔		✔
ASV477	Bacteria	Proteobacteria	Gammaproteobacteria	Xanthomonadales_613062	Rhodanobacteraceae_613062						✔		✔
ASV573	Bacteria	Proteobacteria	Alphaproteobacteria	Rhizobiales_A_504705	Xanthobacteraceae_503485						✔		✔
ASV621	Bacteria	Proteobacteria	Gammaproteobacteria	Xanthomonadales_613062	Rhodanobacteraceae_613062						✔		✔
ASV625	Bacteria	Proteobacteria	Gammaproteobacteria	Steroidobacterales	Steroidobacteraceae						✔		✔
ASV642	Bacteria	Proteobacteria	Gammaproteobacteria	Steroidobacterales	Steroidobacteraceae	Steroidobacter_A_608626					✔		✔
ASV724	Bacteria	Proteobacteria	Gammaproteobacteria	Burkholderiales_592524	Burkholderiaceae_A_580492	Pararobbsia_580404					✔
ASV955	Bacteria	Actinobacteriota	Actinomycetia	Mycobacteriales	Micromonosporaceae	Actinoplanes					✔
ASV967	Bacteria	Proteobacteria	Gammaproteobacteria	Burkholderiales_597441	Methylophilaceae						✔		✔
ASV1080	Bacteria	Proteobacteria	Gammaproteobacteria	Burkholderiales_592524	Burkholderiaceae_A_574758						✔
ASV1146	Bacteria	Proteobacteria	Gammaproteobacteria	Burkholderiales_592524	Burkholderiaceae_A_580492	Paraburkholderia_580243					✔
ASV1280	Bacteria	Proteobacteria	Gammaproteobacteria	Xanthomonadales_613062	Rhodanobacteraceae_613062						✔		✔
ASV1309	Bacteria	Proteobacteria	Gammaproteobacteria	Xanthomonadales_613062	Rhodanobacteraceae_613062						✔		✔
ASV1314	Bacteria	Proteobacteria	Gammaproteobacteria	Steroidobacterales	Steroidobacteraceae	Steroidobacter_A_608626					✔		✔
ASV1352	Bacteria	Actinobacteriota	Actinomycetia	Propionibacteriales	Nocardioidaceae	Nocardioides_A_392796					✔		✔
ASV1728	Bacteria	Proteobacteria	Gammaproteobacteria	Xanthomonadales_613062	Rhodanobacteraceae_613062						✔
ASV1874	Bacteria	Proteobacteria	Gammaproteobacteria	Burkholderiales_592524							✔
ASV1930	Bacteria	Proteobacteria	Alphaproteobacteria	Sphingomonadales	Sphingomonadaceae	Sphingomonas_L_486704					✔
ASV2342	Bacteria	Proteobacteria	Alphaproteobacteria								✔		✔
ASV2470	Bacteria	Proteobacteria	Alphaproteobacteria	Rhizobiales_A_504705	Xanthobacteraceae_503485						✔
ASV2606	Bacteria	Proteobacteria	Alphaproteobacteria	Sphingomonadales	Sphingomonadaceae	Sphingomonas_N					✔
ASV2650	Bacteria	Proteobacteria	Gammaproteobacteria	Burkholderiales_592524							✔
ASV2669	Bacteria	Proteobacteria	Gammaproteobacteria	Burkholderiales_592524	Burkholderiaceae_A_580492	Paraburkholderia_580243					✔		✔
ASV2793	Bacteria	Proteobacteria	Gammaproteobacteria	Burkholderiales_592524	Burkholderiaceae_A_580492	Paraburkholderia_580243					✔
