# Supplementary material for: The origin and succession of the microbial community in decomposing litter
Source: ISME Commun. 2025 Sep 5;5(1):ycaf155. doi: 10.1093/ismeco/ycaf155 (PMC12477604; doi:10.1093/ismeco/ycaf155)
Supplement: Supplementary_Data_2_ycaf155 [file supplementary_data_2_ycaf155.xlsx]

## Sheet: F. mandshurica
Early-stage decomposing litter
	Kingdom	Phylum	Class	Order	Family	Genus	Species	"✔" represented that it can be detected	Newly shed litter (Surface)	Newly shed litter (Interior)	Early-stage decomposing litter (Surface)	Early-stage decomposing litter (Interior)	Soil
ASV13	Fungi	Ascomycota	Dothideomycetes	Mycosphaerellales	Mycosphaerellaceae	Cercospora	Cercospora_coniogrammes			✔		✔
ASV14	Fungi	Ascomycota	Dothideomycetes	Mycosphaerellales	Mycosphaerellaceae	Cercospora	Cercospora_coniogrammes		✔	✔	✔	✔
ASV19	Fungi	Ascomycota	Leotiomycetes	Helotiales	Dermateaceae	Pezicula	Pezicula_alnicola				✔	✔	✔
ASV25	Fungi	unidentified	unidentified	unidentified	unidentified	unidentified	Fungi_sp				✔	✔	✔
ASV29	Fungi	Ascomycota									✔	✔	✔
ASV37	Fungi	Ascomycota	Leotiomycetes	Helotiales	Hamatocanthoscyphaceae	Hyalodendriella	Hyalodendriella_betulae			✔	✔		✔
ASV94	Fungi										✔	✔	✔
ASV203	Fungi	Basidiomycota	Microbotryomycetes	Leucosporidiales	unidentified	unidentified	Leucosporidiales_sp				✔	✔	✔
ASV263	Fungi	Ascomycota	Leotiomycetes	Helotiales							✔	✔
ASV314	Fungi	Ascomycota										✔
ASV347	Fungi	Basidiomycota	Agaricomycetes	Russulales	Peniophoraceae	unidentified	Peniophoraceae_sp		✔	✔	✔		✔
ASV350	Fungi	unidentified	unidentified	unidentified	unidentified	unidentified	Fungi_sp				✔	✔	✔
ASV386	Fungi										✔	✔
ASV466	Fungi	Basidiomycota	Agaricomycetes	Auriculariales	Auriculariales_fam_Incertae_sedis	Oliveonia	Oliveonia_sp				✔	✔
ASV503	Fungi	Ascomycota	Leotiomycetes	Helotiales	Hyaloscyphaceae	Hyalopeziza	Hyalopeziza_sp					✔
ASV533	Fungi	Ascomycota	Dothideomycetes	Pleosporales	Didymosphaeriaceae	Paraphaeosphaeria	Paraphaeosphaeria_sp				✔		✔
ASV540	Fungi	Ascomycota	Sordariomycetes	Hypocreales	Hypocreaceae	Trichoderma	Trichoderma_lixii				✔		✔
ASV644	Fungi	Basidiomycota	Tremellomycetes	unidentified	unidentified	unidentified	Tremellomycetes_sp		✔	✔	✔	✔
ASV761	Fungi	Ascomycota	Leotiomycetes	Helotiales							✔		✔
ASV775	Fungi	Rozellomycota	Rozellomycotina_cls_Incertae_sedis	Branch03	unidentified	unidentified	Branch03_sp				✔		✔
ASV783	Fungi	Ascomycota	Leotiomycetes	Helotiales	Hyaloscyphaceae	Hyalopeziza	Hyalopeziza_sp				✔	✔
ASV814	Fungi	Ascomycota	Sordariomycetes	Hypocreales							✔	✔	✔
ASV822	Fungi	Ascomycota	Sordariomycetes	Hypocreales	Nectriaceae	Cosmospora	Cosmospora_sp				✔		✔
ASV1006	Fungi	Ascomycota	Eurotiomycetes	Eurotiales	Aspergillaceae	Penicillium	Penicillium_xyleborini				✔		✔
ASV1091	Fungi	unidentified	unidentified	unidentified	unidentified	unidentified	Fungi_sp				✔		✔
ASV1142	Fungi	Ascomycota	Leotiomycetes	unidentified	unidentified	unidentified	Leotiomycetes_sp				✔
ASV1183	Fungi	Basidiomycota	Tremellomycetes	Filobasidiales	Filobasidiaceae	Naganishia	Naganishia_globosa				✔
ASV1193	Fungi	Ascomycota	Sordariomycetes	Xylariales								✔
ASV1196	Fungi	Ascomycota	Dothideomycetes	Pleosporales	Amorosiaceae	Alfoldia	Alfoldia_vorosii				✔
ASV1466	Fungi	Basidiomycota	Agaricomycetes								✔
ASV1597	Fungi	Ascomycota	Eurotiomycetes	Chaetothyriales	Herpotrichiellaceae	Exophiala	Exophiala_sp			✔	✔	✔	✔
ASV1676	Fungi	Ascomycota	Leotiomycetes	unidentified	unidentified	unidentified	Leotiomycetes_sp					✔
ASV2013	Fungi	Ascomycota	Leotiomycetes								✔	✔
ASV2179	Fungi	Ascomycota	Dothideomycetes	Pleosporales	Cucurbitariaceae						✔	✔
ASV2187	Fungi	Ascomycota									✔	✔
Late-stage decomposing litter
	Kingdom	Phylum	Class	Order	Family	Genus	Species	"✔" represented that it can be detected	Newly shed litter (Surface)	Newly shed litter (Interior)	Late-stage decomposing litter	Soil
ASV22	Fungi	Ascomycota	Leotiomycetes	Helotiales	Dermateaceae	Pezicula	Pezicula_alnicola				✔	✔
ASV75	Fungi	Ascomycota	Dothideomycetes	Pleosporales	Pleosporaceae	Alternaria	Alternaria_sp		✔	✔	✔	✔
ASV79	Fungi	Ascomycota	Sordariomycetes								✔	✔
ASV93	Fungi										✔	✔
ASV110	Fungi	Ascomycota	Sordariomycetes	Hypocreales	Hypocreaceae	Trichoderma	Trichoderma_lixii		✔		✔	✔
ASV122	Fungi	Ascomycota	Leotiomycetes	Helotiales							✔	✔
ASV150	Fungi	Basidiomycota	Agaricomycetes	Agaricales	Lycoperdaceae	Lycoperdon	Lycoperdon_umbrinoides				✔	✔
ASV167	Fungi	Ascomycota	Sordariomycetes	Hypocreales	Nectriaceae	unidentified	Nectriaceae_sp				✔	✔
ASV173	Fungi										✔	✔
ASV196	Fungi	Ascomycota	Leotiomycetes	Helotiales							✔	✔
ASV392	Fungi	Ascomycota	Leotiomycetes	Helotiales	Helotiaceae	Hymenoscyphus	Hymenoscyphus_scutula			✔	✔
ASV433	Fungi	Ascomycota	Sordariomycetes	Hypocreales	Hypocreaceae	Trichoderma	Trichoderma_lixii				✔	✔
ASV443	Fungi	Mortierellomycota	Mortierellomycetes	Mortierellales	Mortierellaceae	unidentified	Mortierellaceae_sp				✔
ASV574	Fungi	Basidiomycota									✔
ASV638	Fungi	unidentified	unidentified	unidentified	unidentified	unidentified	Fungi_sp			✔	✔	✔
ASV653	Fungi										✔
ASV699	Fungi	Ascomycota	Sordariomycetes	Sordariales	Lasiosphaeriaceae	Apodus	Apodus_sp				✔	✔
ASV759	Fungi										✔	✔
ASV929	Fungi	Ascomycota	Leotiomycetes							✔	✔	✔
ASV946	Fungi	Ascomycota	Sordariomycetes	Hypocreales	Nectriaceae	Thelonectria	Thelonectria_veuillotiana				✔
ASV980	Fungi									✔	✔
ASV1023	Fungi	Ascomycota	Dothideomycetes	Venturiales	Venturiaceae	Pseudoanungitea	Pseudoanungitea_syzygii				✔	✔
ASV1043	Fungi										✔
ASV1156	Fungi	Chytridiomycota	Lobulomycetes	Lobulomycetales	Lobulomycetaceae	Clydaea	Clydaea_vesicula				✔	✔
ASV1163	Fungi	Ascomycota	Sordariomycetes	Microascales	Microascaceae	Acaulium	Acaulium_sp				✔	✔
ASV1207	Fungi	Ascomycota									✔	✔
ASV1545	Fungi	Ascomycota	Sordariomycetes	Hypocreales	Bionectriaceae	Valsonectria	Valsonectria_pulchella				✔	✔
ASV1557	Fungi	Mortierellomycota	Mortierellomycetes	Mortierellales	Mortierellaceae	unidentified	Mortierellaceae_sp				✔
ASV1602	Fungi	Basidiomycota	Agaricomycetes	Trechisporales	Hydnodontaceae	Subulicystidium	Subulicystidium_perlongisporum				✔	✔
ASV1685	Fungi	Ascomycota	Dothideomycetes	Venturiales	Venturiaceae	Pseudoanungitea	Pseudoanungitea_syzygii				✔
ASV1724	Fungi	Mortierellomycota	Mortierellomycetes	Mortierellales	Mortierellaceae	unidentified	Mortierellaceae_sp				✔
ASV1817	Fungi	Mortierellomycota	Mortierellomycetes	Mortierellales	Mortierellaceae	unidentified	Mortierellaceae_sp				✔
ASV1979	Fungi										✔	✔
ASV1987	Fungi	Ascomycota	Dothideomycetes	Venturiales	Venturiaceae	Pseudoanungitea	Pseudoanungitea_syzygii				✔
ASV2032	Fungi	Basidiomycota	Agaricomycetes								✔
ASV2263	Fungi										✔	✔
ASV2464	Fungi	Mortierellomycota	Mortierellomycetes	Mortierellales	Mortierellaceae	Mortierella	Mortierella_basiparvispora			✔	✔	✔
ASV2815	Fungi	Ascomycota	Dothideomycetes	Venturiales	Venturiaceae	Pseudoanungitea	Pseudoanungitea_syzygii				✔
ASV3032	Fungi	Basidiomycota									✔
ASV3049	Fungi	Basidiomycota	Agaricomycetes	Agaricales	Psathyrellaceae	Psathyrella	Psathyrella_marquana				✔

## Sheet: P. koraiensis
Early-stage decomposing litter
	Kingdom	Phylum	Class	Order	Family	Genus	Species	"✔" represented that it can be detected	Newly shed litter (Surface)	Newly shed litter (Interior)	Early-stage decomposing litter (Surface)	Early-stage decomposing litter (Interior)	Soil
ASV51	Fungi	Ascomycota								✔		✔
ASV146	Fungi	Basidiomycota	Microbotryomycetes	Microbotryomycetes_ord_Incertae_sedis	Chrysozymaceae	Yurkovia	Yurkovia_nerthusi				✔	✔
ASV148	Fungi	Ascomycota								✔		✔
ASV149	Fungi	Ascomycota								✔		✔
ASV208	Fungi	Ascomycota	Eurotiomycetes	Chaetothyriales	unidentified	unidentified	Chaetothyriales_sp		✔		✔	✔	✔
ASV211	Fungi	Ascomycota	Leotiomycetes	Helotiales	Hamatocanthoscyphaceae	Hyalodendriella	Hyalodendriella_betulae				✔	✔
ASV279	Fungi	Ascomycota	Sordariomycetes	Hypocreales	Bionectriaceae	Bionectria	Bionectria_rossmaniae				✔	✔	✔
ASV293	Fungi								✔	✔	✔	✔
ASV316	Fungi	Ascomycota	Sordariomycetes	Trichosphaeriales	Trichosphaeriaceae	Nigrospora	Nigrospora_sp		✔	✔	✔	✔	✔
ASV352	Fungi	Ascomycota	Eurotiomycetes	Chaetothyriales					✔	✔	✔	✔	✔
ASV373	Fungi	Ascomycota	Leotiomycetes	Rhytismatales	Rhytismataceae	Lophodermium	Lophodermium_pinastri		✔	✔	✔	✔
ASV475	Fungi	Ascomycota	Leotiomycetes									✔	✔
ASV505	Fungi								✔	✔	✔
ASV541	Fungi	Ascomycota	Leotiomycetes								✔	✔	✔
ASV826	Fungi	Ascomycota							✔	✔	✔	✔	✔
ASV904	Fungi	Basidiomycota	Microbotryomycetes	Microbotryomycetes_ord_Incertae_sedis	Colacogloeaceae	Colacogloea	Colacogloea_sp				✔	✔
ASV988	Fungi	Basidiomycota	Tremellomycetes	Filobasidiales	Piskurozymaceae				✔		✔	✔
ASV1082	Fungi	Ascomycota	Leotiomycetes	Helotiales	Hyaloscyphaceae	Phialea	Phialea_sp					✔
ASV1121	Fungi	Ascomycota	Dothideomycetes	Dothideales	Dothideaceae	Scleroconidioma	Scleroconidioma_sphagnicola				✔	✔
ASV1135	Fungi	Basidiomycota	Microbotryomycetes	Microbotryomycetes_ord_Incertae_sedis	Chrysozymaceae						✔	✔
ASV1154	Fungi	Ascomycota	Dothideomycetes	Capnodiales	Paradevriesiaceae	Paradevriesia	Paradevriesia_pseudoamericana		✔	✔	✔	✔
ASV1157	Fungi	Ascomycota	Sordariomycetes	Trichosphaeriales	Trichosphaeriaceae	Nigrospora	Nigrospora_sp		✔	✔	✔
ASV1164	Fungi										✔	✔
ASV1178	Fungi								✔	✔	✔
ASV1179	Fungi	Basidiomycota	Microbotryomycetes	Microbotryomycetes_ord_Incertae_sedis	Chrysozymaceae	Yurkovia	Yurkovia_nerthusi				✔	✔
ASV1318	Fungi	Basidiomycota	Tremellomycetes								✔
ASV1497	Fungi	Basidiomycota	Agaricostilbomycetes	Agaricostilbales	Chionosphaeraceae	Cystobasidiopsis	Cystobasidiopsis_lophatheri				✔	✔
ASV1523	Fungi	Ascomycota									✔	✔
ASV1538	Fungi	Basidiomycota	Microbotryomycetes	Leucosporidiales	unidentified	unidentified	Leucosporidiales_sp					✔
ASV1589	Fungi	Ascomycota	Leotiomycetes	Helotiales								✔
ASV1601	Fungi											✔
ASV1606	Fungi	Basidiomycota	Microbotryomycetes	Microbotryomycetes_ord_Incertae_sedis	Colacogloeaceae	Colacogloea	Colacogloea_sp		✔		✔	✔
ASV1734	Fungi	Basidiomycota	Microbotryomycetes	Microbotryomycetes_ord_Incertae_sedis	Chrysozymaceae	Yurkovia	Yurkovia_nerthusi				✔	✔
ASV1754	Fungi	Basidiomycota	Microbotryomycetes	Microbotryomycetes_ord_Incertae_sedis	Colacogloeaceae	Colacogloea	Colacogloea_sp				✔	✔
ASV1790	Fungi	Ascomycota	Leotiomycetes	Helotiales	Hamatocanthoscyphaceae	Xenopolyscytalum	Xenopolyscytalum_pinea					✔
ASV2002	Fungi										✔	✔
Late-stage decomposing litter
	Kingdom	Phylum	Class	Order	Family	Genus	Species	"✔" represented that it can be detected	Newly shed litter (Surface)	Newly shed litter (Interior)	Partly-decomposed litter		Soil
ASV58	Fungi	Basidiomycota	Agaricomycetes	Agaricales	Tricholomataceae	Melanoleuca	Melanoleuca_tristis				✔		✔
ASV97	Fungi	Basidiomycota									✔		✔
ASV137	Fungi										✔		✔
ASV188	Fungi										✔		✔
ASV219	Fungi	Ascomycota	Leotiomycetes	Helotiales							✔		✔
ASV279	Fungi	Ascomycota	Sordariomycetes	Hypocreales	Bionectriaceae	Bionectria	Bionectria_rossmaniae				✔		✔
ASV318	Fungi										✔		✔
ASV409	Fungi										✔
ASV478	Fungi	Ascomycota	Sordariomycetes	Hypocreales	Stachybotryaceae	unidentified	Stachybotryaceae_sp				✔		✔
ASV494	Fungi	Ascomycota	Eurotiomycetes	Chaetothyriales	Cyphellophoraceae	Cyphellophora					✔
ASV514	Fungi	Ascomycota	Dothideomycetes	Venturiales	Venturiaceae	Venturia	Venturia_sp				✔		✔
ASV575	Fungi	Ascomycota	Leotiomycetes	Helotiales	Hamatocanthoscyphaceae	Xenopolyscytalum	Xenopolyscytalum_pinea				✔
ASV694	Fungi	Ascomycota	Leotiomycetes	Helotiales	Helotiaceae	Crocicreas	Crocicreas_sp				✔		✔
ASV785	Fungi	Ascomycota	Leotiomycetes	Helotiales	unidentified	unidentified	Helotiales_sp				✔
ASV823	Fungi	Ascomycota	Leotiomycetes								✔		✔
ASV880	Fungi										✔
ASV907	Fungi										✔
ASV998	Fungi	Ascomycota	Eurotiomycetes	Chaetothyriales							✔
ASV1047	Fungi	Ascomycota	Leotiomycetes	Helotiales	Helotiaceae	Infundichalara	Infundichalara_microchona				✔		✔
ASV1071	Fungi	Ascomycota	Leotiomycetes	Helotiales							✔		✔
ASV1093	Fungi										✔
ASV1260	Fungi	Ascomycota	Eurotiomycetes	Chaetothyriales	Herpotrichiellaceae	Cladophialophora	Cladophialophora_chaetospira				✔
ASV1442	Fungi	Ascomycota	Sordariomycetes	Hypocreales	Hypocreaceae	Trichoderma	Trichoderma_harzianum				✔		✔
ASV1453	Fungi	Ascomycota	Sordariomycetes								✔		✔
ASV1567	Fungi	Ascomycota	Eurotiomycetes	Chaetothyriales	Herpotrichiellaceae						✔
ASV1660	Fungi										✔
ASV1698	Fungi	Ascomycota	Leotiomycetes	Helotiales	Hyaloscyphaceae	unidentified	Hyaloscyphaceae_sp				✔
ASV1917	Fungi	Ascomycota	Eurotiomycetes	Chaetothyriales	Herpotrichiellaceae	Cladophialophora	Cladophialophora_chaetospira				✔
ASV1924	Fungi										✔
ASV1980	Fungi	Ascomycota	Sordariomycetes								✔		✔
ASV2125	Fungi	Ascomycota	Leotiomycetes	Helotiales	Hamatocanthoscyphaceae	Xenopolyscytalum	Xenopolyscytalum_pinea				✔
ASV2150	Fungi	Ascomycota	Eurotiomycetes	Chaetothyriales	Trichomeriaceae	Knufia	Knufia_cryptophialidica				✔		✔
ASV2208	Fungi	Ascomycota	Sordariomycetes	Sordariales	Lasiosphaeriaceae	Apodus	Apodus_sp				✔
ASV2510	Fungi	Ascomycota									✔
ASV3155	Fungi	unidentified	unidentified	unidentified	unidentified	unidentified	Fungi_sp				✔		✔
ASV3241	Fungi	Ascomycota	Eurotiomycetes	Chaetothyriales	Herpotrichiellaceae						✔		✔
ASV3444	Fungi	Ascomycota	Sordariomycetes	Hypocreales	Cordycipitaceae	Akanthomyces	Akanthomyces_araneogenus				✔
ASV3693	Fungi	Ascomycota	Leotiomycetes	Helotiales							✔
ASV3738	Fungi	Ascomycota	Leotiomycetes	Helotiales							✔
ASV3861	Fungi	Ascomycota	unidentified	unidentified	unidentified	unidentified	Ascomycota_sp				✔		✔
