# Supplementary material for: The origin and succession of the microbial community in decomposing litter
Source: ISME Commun. 2025 Sep 5;5(1):ycaf155. doi: 10.1093/ismeco/ycaf155 (PMC12477604; doi:10.1093/ismeco/ycaf155)
Supplement: Supplementary_Data_3_ycaf155 [file supplementary_data_3_ycaf155.xlsx]

## Sheet: F. mandshurica
Early-stage decomposing litter				Top member lineage							Abundance-weighted relative importance of Homogeneous selection		Abundance-weighted relative importance of Disperdal limitation		Abundance-weighted relative importance of Drift		Late-stage decomposing litter				Top member lineage							Abundance-weighted relative importance of Homogeneous selection	Abundance-weighted relative importance of Disperdal limitation	Abundance-weighted relative importance of Drift
	ID	Relative abundance	ASV	Kingdom	Phylum	Class	Order	Family	Genus	Species	Early-stage decomposing litter(Surface)	Early-stage decomposing litter(Interior)	Early-stage decomposing litter(Surface)	Early-stage decomposing litter(Interior)	Early-stage decomposing litter(Surface)	Early-stage decomposing litter(Interior)		ID	Relative abundance	ASV	Kingdom	Phylum	Class	Order	Family	Genus	Species	Late-stage decomposing litter	Late-stage decomposing litter	Late-stage decomposing litter
	Bin1	0.00939332	A652	Bacteria	Actinobacteriota	Thermoleophilia	Solirubrobacterales	Solirubrobacteraceae_405341	Solirubrobacter		0.000139123	4.78992e-05	0	0	0.0220127	0.00373421		Bin1	0.0165106	A176	Bacteria	Actinobacteriota	Actinomycetia	Mycobacteriales	Micromonosporaceae	Actinoplanes		0.00183715	0.106004	0.0113103
	Bin2	0.0079508	A433	Bacteria	Actinobacteriota	Thermoleophilia	Solirubrobacterales	25812	VAYN01	VAYN01 sp005885405	0	0	0	0	0	0		Bin2	0.0116574	A152	Bacteria	Actinobacteriota	Actinomycetia	Mycobacteriales	Mycobacteriaceae	Mycobacterium		0	0.0300046	0.0615759
	Bin3	0.0167672	A339	Bacteria	Actinobacteriota	Thermoleophilia	Gaiellales	Gaiellaceae			1.33543e-05	0.000400712	0	0	0.0289278	0		Bin3	0.0106142	A169	Bacteria	Actinobacteriota	Actinomycetia	Actinomycetales	Microbacteriaceae			0.078884	0.0121979	0
	Bin4	0.0291791	A78	Bacteria	Actinobacteriota	Actinomycetia	Actinomycetales	Quadrisphaeraceae	Pseudokineococcus	Pseudokineococcus lusitanus	0.000161393	0.00236755	0	0	0	0.0140421		Bin4	0.0106144	A74	Bacteria	Actinobacteriota	Actinomycetia	Mycobacteriales	Nakamurellaceae	Nakamurella	Nakamurella panacisegetis	0.00644074	0.060825	0.021106
	Bin5	0.0455392	A15	Bacteria	Actinobacteriota	Actinomycetia	Actinomycetales	Microbacteriaceae	Frigoribacterium		0.0814267	0.0232423	0	0	0	0.0084353		Bin5	0.0724768	A15	Bacteria	Actinobacteriota	Actinomycetia	Actinomycetales	Microbacteriaceae	Frigoribacterium		0.0655092	0	0.029056
	Bin6	0.0517612	A56	Bacteria	Actinobacteriota	Actinomycetia	Actinomycetales	Microbacteriaceae	Compostimonas	Compostimonas suwonensis	0.125106	0.0506962	0	0	0	0.00279423		Bin6	0.0234463	A72	Bacteria	Actinobacteriota	Actinomycetia	Actinomycetales	Quadrisphaeraceae	Pseudokineococcus	Pseudokineococcus lusitanus	0	0	0.0106506
	Bin7	0.0175006	A169	Bacteria	Actinobacteriota	Actinomycetia	Mycobacteriales	Mycobacteriaceae	Mycobacterium		0	0.00119745	0.00163033	0	0.152724	0.00151555		Bin7	0.00990227	A219	Bacteria	Actinobacteriota	Thermoleophilia	Solirubrobacterales	Solirubrobacteraceae_405308	Baekduia	Baekduia woesei_A	0.0079998	0.0709929	0.000882429
	Bin8	0.0110139	A176	Bacteria	Acidobacteriota	Acidobacteriae	Acidoferrales	UBA7541	Acidoferrum		0	0.000212166	0	0	0	0		Bin8	0.0145945	A230	Bacteria	Actinobacteriota	Thermoleophilia	Gaiellales	Gaiellaceae			0	0.00158279	0.0218509
	Bin9	0.0652127	A32	Bacteria	Proteobacteria	Gammaproteobacteria	Burkholderiales_592522	Burkholderiaceae_A_592522	Variovorax		0.00372828	0.108375	0	0.0586533	0	0.198229		Bin9	0.00901073	A212	Bacteria	Nitrospirota_A_437815	Nitrospiria	Nitrospirales	Nitrospiraceae	Nitrospira_F_437423		0	0.0134349	0.0243045
	Bin10	0.00867714	A171	Bacteria	Proteobacteria	Gammaproteobacteria	Burkholderiales_592522	Burkholderiaceae_A_592522			0.000388457	0.0182877	0	0.038958	0.0148671	0.00149813		Bin10	0.00572905	A363	Bacteria	Acidobacteriota	Acidobacteriae	Bryobacterales	Bryobacteraceae	Solibacter	Solibacter usitatus_A	5.19167e-05	0	0.00103473
	Bin11	0.0110658	A437	Bacteria	Proteobacteria	Gammaproteobacteria					0.000882982	0.000821139	0	0	0.00779692	0.004404		Bin11	0.00839668	A460	Bacteria	Acidobacteriota	Acidobacteriae	Bryobacterales	Bryobacteraceae	Palsa-187	Palsa-187 sp902826605	0.00197058	0.0236703	0.00675777
	Bin12	0.0675288	A1	Bacteria	Proteobacteria	Gammaproteobacteria	Burkholderiales_595422	Burkholderiaceae_A_595422	Achromobacter		0.000712378	0.0317728	0	0	0.0400135	0.119434		Bin12	0.0173466	A199	Bacteria	Acidobacteriota	Acidobacteriae	Acidoferrales	UBA7541	Acidoferrum		0	0	0
	Bin13	0.0124037	A482	Bacteria	Proteobacteria	Gammaproteobacteria	Xanthomonadales_616009	Xanthomonadaceae_616009	Stenotrophomonas_A_615274		0.0308862	0.0187244	0	0.0103758	0	0.00451974		Bin13	0.0120012	A253	Bacteria	Acidobacteriota	Acidobacteriae	Acidobacteriales	SbA1			0	0	0
	Bin14	0.0135582	A215	Bacteria	Proteobacteria	Gammaproteobacteria	Enterobacterales_A_737866	Enterobacteriaceae_A			0.00543645	3.27377e-05	0.0336314	0.0122108	0.0939069	0.00238347		Bin14	0.0357064	A35	Bacteria	Bacteroidota	Bacteroidia	Flavobacteriales_877923	Flavobacteriaceae	Flavobacterium		0.219075	0.0925553	0.00246493
	Bin15	0.0999031	A4	Bacteria	Proteobacteria	Gammaproteobacteria	Pseudomonadales_650611	Pseudomonadaceae	Pseudomonas_E_647464		0.493062	0.0760302	0	0.0103046	0	0.0572607		Bin15	0.00625545	A590	Bacteria	Desulfobacterota_G_459546	Desulfuromonadia	Geobacterales	Pseudopelobacteraceae	Trichlorobacter	Trichlorobacter thiogenes	0.000721572	0.00506722	0.00966235
	Bin16	0.0231156	A20	Bacteria	Proteobacteria	Gammaproteobacteria	Pseudomonadales_650611	Pseudomonadaceae	Pseudomonas_E_647464		0.0345474	0.00128331	0.0102034	0.00658315	0.125611	0.0191505		Bin16	0.00777396	A332	Bacteria	Verrucomicrobiota	Verrucomicrobiae	Chthoniobacterales	UBA10450	Udaeobacter	Udaeobacter sp003218615	0.00419403	0.0172573	0.0107812
	Bin17	0.0309176	A101	Bacteria	Bacteroidota	Bacteroidia	Flavobacteriales_877923	Weeksellaceae	Chryseobacterium_794667		0.00423234	1.40252e-05	0.685625	0	0.0273318	0		Bin17	0.0160495	A121	Bacteria	Proteobacteria	Gammaproteobacteria	Steroidobacterales	Steroidobacteraceae			0.0485789	0.00861496	0.0297511
	Bin18	0.0169174	A37	Bacteria	Bacteroidota	Bacteroidia	Flavobacteriales_877923	Flavobacteriaceae	Flavobacterium		0.0465068	0.00299876	0.17692	0.00353111	0.00786237	0.00429531		Bin18	0.00895183	A380	Bacteria	Proteobacteria	Gammaproteobacteria	Xanthomonadales_616009	Xanthomonadaceae_616009	Lysobacter_A_615995		0.0011208	0.062292	0.00294783
	Bin19	0.0066577	A721	Bacteria	Bacteroidota	Bacteroidia	Flavobacteriales_877923	Flavobacteriaceae	Flavobacterium		0.0137997	0.000141072	0.0765479	0	0.00377061	0.00147091		Bin19	0.0956046	A3	Bacteria	Proteobacteria	Gammaproteobacteria	Pseudomonadales_650611	Pseudomonadaceae	Pseudomonas_E_647464		0.385694	0	0
	Bin20	0.0304545	A208	Bacteria	Proteobacteria	Alphaproteobacteria	Reyranellales	Reyranellaceae	Reyranella	Reyranella soli	5.70479e-05	0.0110259	0	0.0335441	0.000950544	0.00753792		Bin20	0.0111391	A372	Bacteria	Proteobacteria	Gammaproteobacteria	Burkholderiales_597439	Usitatibacteraceae	Usitatibacter		0.00153219	0.0589457	0.00376803
	Bin21	0.0148416	A210	Bacteria	Proteobacteria	Alphaproteobacteria	Rhizobiales_A_504705	Xanthobacteraceae_503485	Z2-YC6860		0.000300309	0.00660542	0	0.00100347	0.0387691	0.0012773		Bin21	0.0176235	A125	Bacteria	Proteobacteria	Gammaproteobacteria	Burkholderiales_597439	Usitatibacteraceae			0.00680833	0.0519734	0.0660673
	Bin22	0.0276568	A105	Bacteria	Proteobacteria	Alphaproteobacteria					0.0431216	0.0841738	0.00281528	0.0583933	0.00996586	0.00622619		Bin22	0.0104317	A128	Bacteria	Proteobacteria	Gammaproteobacteria	Burkholderiales_592522	Burkholderiaceae_A_592522			0.00300716	0.096238	0.00183773
	Bin23	0.0239697	A98	Bacteria	Proteobacteria	Alphaproteobacteria	Rhizobiales_A_504705	Xanthobacteraceae_503485	Tardiphaga	Tardiphaga robiniae	0	0.0818059	0.0126266	0.0323452	0.143435	0.0057579		Bin23	0.062523	A33	Bacteria	Proteobacteria	Gammaproteobacteria	Burkholderiales_592522	Burkholderiaceae_A_592522	Variovorax		0.121363	0	0.0207998
	Bin24	0.0206208	A130	Bacteria	Proteobacteria	Alphaproteobacteria	Rhizobiales_A_504705	Beijerinckiaceae	Methylobacterium		6.77661e-06	1.75927e-05	0	0.056686	0	0		Bin24	0.0175487	A239	Bacteria	Proteobacteria	Gammaproteobacteria	Burkholderiales_597437	Casimicrobiaceae	VBCG01	VBCG01 sp005881895	0.0159797	0.0280227	0.0166782
	Bin25	0.023729	A25	Bacteria	Proteobacteria	Alphaproteobacteria	Rhizobiales_A_504705	Xanthobacteraceae_503485	Bradyrhizobium		0.000121237	4.55e-05	0	0	0.00487043	0.017169		Bin25	0.0770178	A2	Bacteria	Proteobacteria	Gammaproteobacteria	Burkholderiales_595422	Burkholderiaceae_A_595422	Achromobacter		0.00139899	0	0.0126547
	Bin26	0.0450294	A66	Bacteria	Proteobacteria	Alphaproteobacteria					0.0354472	0.101028	0	0.0512999	0.06001	0.0157273		Bin26	0.0154805	A204	Bacteria	Proteobacteria	Alphaproteobacteria	Micropepsales	Micropepsaceae			0	0.0705545	0.00742408
	Bin27	0.0406495	A63	Bacteria	Proteobacteria	Alphaproteobacteria	Rhizobiales_A_501550	Rhizobiaceae_A_501550	Aureimonas_A_501548		0.00444967	0.00272445	0	0.0498457	0.0403058	0.32897		Bin27	0.00852365	A100	Bacteria	Firmicutes_D	Bacilli	Bacillales_B_310392	Bacillaceae_G_310392	Bacillus_A		0	0.0235924	0.0157338
	Bin28	0.0679425	A14	Bacteria	Proteobacteria	Alphaproteobacteria	Hyphomicrobiales_501427	Aurantimonadaceae_501427	Aureimonas_A_501427	Aureimonas glaciistagni	0	0.000914148	0	0	0	0		Bin28	0.00785469	A132	Bacteria	Proteobacteria	Alphaproteobacteria	Reyranellales	Reyranellaceae	Reyranella	Reyranella soli	0	0.0410623	0.0221312
	Bin29	0.0365049	A31	Bacteria	Proteobacteria	Alphaproteobacteria	Caulobacterales	Caulobacteraceae	Brevundimonas	Brevundimonas subvibrioides	0.0376035	0.165792	0	0.245994	0.00227813	0.042332		Bin29	0.0182567	A422	Bacteria	Proteobacteria	Alphaproteobacteria	Acetobacterales	Acetobacteraceae			0.000381247	0	0
	Bin30	0.0423503	A73	Bacteria	Proteobacteria	Alphaproteobacteria	Sphingomonadales	Sphingomonadaceae			0.0345997	0.145311	0	0.200454	0.17459	0.0458959		Bin30	0.0251926	A117	Bacteria	Proteobacteria	Alphaproteobacteria	Rhizobiales_A_504705	Beijerinckiaceae	Methylobacterium		0.00199794	0	0
	Bin31	0.081188	A8	Bacteria	Proteobacteria	Alphaproteobacteria	Sphingomonadales	Sphingomonadaceae	Sphingomonas_L_486704		0.00326302	0.0639107	0	0.129818	0	0.0859395		Bin31	0.0143821	A193	Bacteria	Proteobacteria	Alphaproteobacteria	Sphingomonadales	Sphingomonadaceae	Sphingomonas_L_486704		0.000932697	0.00677417	0.0554517
																		Bin32	0.0861417	A8	Bacteria	Proteobacteria	Alphaproteobacteria	Sphingomonadales	Sphingomonadaceae	Sphingomonas_L_486704		0.00502995	0	0
																		Bin33	0.0183073	A123	Bacteria	Proteobacteria	Alphaproteobacteria					0.000151014	0	0
																		Bin34	0.107179	A14	Bacteria	Proteobacteria	Alphaproteobacteria	Hyphomicrobiales_501427	Aurantimonadaceae_501427	Aureimonas_A_501427	Aureimonas glaciistagni	0	0	0
																		Bin35	0.0104136	A180	Bacteria	Proteobacteria	Alphaproteobacteria	Rhizobiales_A_504721	Methyloligellaceae	Methyloceanibacter		0.000292977	0.00884684	0.0332467
																		Bin36	0.041515	A19	Bacteria	Proteobacteria	Alphaproteobacteria	Rhizobiales_A_504705	Xanthobacteraceae_503485	Bradyrhizobium		0	0	0.301498
																		Bin37	0.0178626	A120	Bacteria	Proteobacteria	Alphaproteobacteria	Rhizobiales_A_504705	Xanthobacteraceae_503485	Pseudolabrys_502496		0.00240228	0.0118918	0.0865624
																		Bin38	0.0126224	A83	Bacteria	Proteobacteria	Alphaproteobacteria	Rhizobiales_A_504705	Xanthobacteraceae_503485	Bradyrhizobium		0	0.0211318	0.0540671
																		Bin39	0.00894136	A144	Bacteria	Proteobacteria	Alphaproteobacteria	Rhizobiales_A_500279	Rhizobiaceae_A_500279	Neorhizobium	Neorhizobium soli	0.00389101	0.0274258	0.0230684
																		Bin40	0.011089	A118	Bacteria	Proteobacteria	Alphaproteobacteria	Rhizobiales_A_504705	Xanthobacteraceae_503485	Z2-YC6860		0.0127529	0.0419729	0.00298093
																		Bin41	0.00731148	A196	Bacteria	Proteobacteria	Alphaproteobacteria	Rhizobiales_A_504705	Xanthobacteraceae_503485			0	0.00706872	0.0318929

## Sheet: P. koraiensis
Early-stage decomposing litter				Top member lineage							Abundance-weighted relative importance of Homogeneous selection		Abundance-weighted relative importance of Disperdal limitation		Abundance-weighted relative importance of Drift		Late-stage decomposing litter				Top member lineage							Abundance-weighted relative importance of Homogeneous selection	Abundance-weighted relative importance of Disperdal limitation	Abundance-weighted relative importance of Drift
	ID	Relative abundance	ASV	Kingdom	Phylum	Class	Order	Family	Genus	Species	Early-stage decomposing litter(Surface)	Early-stage decomposing litter(Interior)	Early-stage decomposing litter(Surface)	Early-stage decomposing litter(Interior)	Early-stage decomposing litter(Surface)	Early-stage decomposing litter(Interior)		ID	Relative abundance	ASV	Kingdom	Phylum	Class	Order	Family	Genus	Species	Late-stage decomposing litter	Late-stage decomposing litter	Late-stage decomposing litter
	Bin1	0.0227258	A450	Bacteria	Acidobacteriota	Acidobacteriae	Acidobacteriales	Acidobacteriaceae	Granulicella_C_413654	Granulicella_C_413654 tundricola	0.027126	0.00645165	0.00572153	0.0152973	0.0215854	0.0109014		Bin1	0.0162584	A199	Bacteria	Acidobacteriota	Acidobacteriae	Acidoferrales	UBA7541	Acidoferrum		0.000266182	0	0
	Bin2	0.00991912	A643	Bacteria	Actinobacteriota	Thermoleophilia	Solirubrobacterales	Solirubrobacteraceae_405341	Solirubrobacter		0.000111415	0.000449933	0	0.0176472	0.0156432	0.000400466		Bin2	0.016764	A157	Bacteria	Acidobacteriota	Acidobacteriae	Acidobacteriales	Acidobacteriaceae	Edaphobacter_415416	Edaphobacter sp000381605	0.0165992	0.00250486	0.0119835
	Bin3	0.0102858	A485	Bacteria	Actinobacteriota	Thermoleophilia	Solirubrobacterales	25812	VAYN01	VAYN01 sp005885405	0.000545238	1.4036e-05	0	0.0265212	0.0104452	0		Bin3	0.0103425	A353	Bacteria	Acidobacteriota	Acidobacteriae	Bryobacterales	Bryobacteraceae	Solibacter	Solibacter usitatus_A	0.000116407	0.00374497	0.00972664
	Bin4	0.0199639	A335	Bacteria	Actinobacteriota	Thermoleophilia	Gaiellales	Gaiellaceae			0.000486395	8.45943e-05	0	0.032608	0	0		Bin4	0.00512079	A532	Bacteria	Chloroflexota	Chloroflexia	Chloroflexales_407288	Roseiflexaceae	Kouleothrix	Kouleothrix aurantiaca	0.000620721	0.00882442	0.00561884
	Bin5	0.0189163	A175	Bacteria	Actinobacteriota	Actinomycetia					0	0.000128779	0	0.0126708	0.0402358	0.00284708		Bin5	0.012222	A320	Bacteria	Verrucomicrobiota	Verrucomicrobiae	Chthoniobacterales	UBA10450	Udaeobacter	Udaeobacter sp003218615	0.00441028	0.00352322	0.0111882
	Bin6	0.0172022	A394	Bacteria	Actinobacteriota	Actinomycetia	Mycobacteriales	Mycobacteriaceae	Mycobacterium		0	0.00064645	0.000878359	0.0382981	0.0494257	0.00316936		Bin6	0.0285105	A35	Bacteria	Bacteroidota	Bacteroidia	Flavobacteriales_877923	Flavobacteriaceae	Flavobacterium		0.0787522	0.118202	0.010462
	Bin7	0.010228	A239	Bacteria	Actinobacteriota	Actinomycetia	Propionibacteriales	Propionibacteriaceae	Friedmanniella		0.0062825	0.00357297	0.0128472	0.0154409	0.0175429	0.00499514		Bin7	0.0153804	A193	Bacteria	Actinobacteriota	Acidimicrobiia_401430	IMCC26256	IMCC26256	SHUZ01	SHUZ01 sp009694415	0.000987314	0.0154083	0.0420275
	Bin8	0.0724336	A13	Bacteria	Actinobacteriota	Actinomycetia	Actinomycetales	Microbacteriaceae	Frondihabitans_380958		0.344416	0.0415808	0	0	0	0.0395436		Bin8	0.0234722	A124	Bacteria	Actinobacteriota	Actinomycetia					0.0177561	0.0714198	0.0191411
	Bin9	0.00541578	A243	Bacteria	Bacteroidota	Bacteroidia	Flavobacteriales_877923	Weeksellaceae			0.00126316	0	0.111865	0.000253481	0.00179377	0.00257862		Bin9	0.00960135	A196	Bacteria	Actinobacteriota	Actinomycetia	Mycobacteriales	Micromonosporaceae	Actinoplanes		0.0045997	0.0708072	0.00918798
	Bin10	0.00684637	A37	Bacteria	Bacteroidota	Bacteroidia	Flavobacteriales_877923	Flavobacteriaceae	Flavobacterium		0.00821392	0.00461652	0.0462039	0.0215346	0.00182369	0.00487723		Bin10	0.0291983	A43	Bacteria	Actinobacteriota	Actinomycetia	Actinomycetales	Microbacteriaceae	Amnibacterium		0.0239864	0.0110841	0.0779337
	Bin11	0.0154048	A69	Bacteria	Proteobacteria	Gammaproteobacteria	Burkholderiales_592522	Burkholderiaceae_A_592522	Ideonella_A_591966		0.00320976	0.0256943	0.0921076	0.0807307	0.0707339	0.0136472		Bin11	0.00816275	A190	Bacteria	Actinobacteriota	Thermoleophilia	Solirubrobacterales	Solirubrobacteraceae_405341	Solirubrobacter	Solirubrobacter soli	0.00431412	0.0309257	0.00478401
	Bin12	0.0287168	A70	Bacteria	Proteobacteria	Gammaproteobacteria	Burkholderiales_592524	Burkholderiaceae_A_574758	Duganella_570799	Duganella zoogloeoides	0.000774143	0.0894282	0	0.1276	0.0438908	0.00853786		Bin12	0.0135964	A233	Bacteria	Actinobacteriota	Thermoleophilia					0	0.00349148	0.0190955
	Bin13	0.277499	A1	Bacteria	Proteobacteria	Gammaproteobacteria	Burkholderiales_595422	Burkholderiaceae_A_595422	Achromobacter		0.000179614	0.600605	0	0	0	0.677967		Bin13	0.0317567	A65	Bacteria	Proteobacteria	Alphaproteobacteria	Rhizobiales_A_504705	Xanthobacteraceae_503485			0.255095	0.0265435	0.0146325
	Bin14	0.007924	A444	Bacteria	Proteobacteria	Gammaproteobacteria					5.34924e-05	6.12768e-06	0	0.0141361	0.0039923	3.14801e-05		Bin14	0.0201025	A64	Bacteria	Proteobacteria	Alphaproteobacteria	Rhizobiales_A_504705	Xanthobacteraceae_503485	Pseudolabrys_502496	Pseudolabrys taiwanensis	0	0	0.00256912
	Bin15	0.0449642	A61	Bacteria	Proteobacteria	Gammaproteobacteria	Burkholderiales_592524	Burkholderiaceae_A_580492	Caballeronia		0.251319	0.0412313	0.0149271	0	0	0.0176444		Bin15	0.0347575	A19	Bacteria	Proteobacteria	Alphaproteobacteria	Rhizobiales_A_504705	Xanthobacteraceae_503485	Bradyrhizobium		0.0543775	0	0.14642
	Bin16	0.0327066	A109	Bacteria	Proteobacteria	Gammaproteobacteria	Burkholderiales_592522	Burkholderiaceae_A_592522			0.079482	0.025492	0	0	0	0.0174251		Bin16	0.0126724	A160	Bacteria	Proteobacteria	Alphaproteobacteria	Rhizobiales_A_501396	Rhizobiaceae_A_499470	Mesorhizobium_F_498388		0.0493368	0.00880388	0.00679022
	Bin17	0.0138669	A57	Bacteria	Proteobacteria	Gammaproteobacteria	Xanthomonadales_613062	Rhodanobacteraceae_613062			0.0244367	0.0179276	0.0444814	0.00867451	0.0227889	0.00752146		Bin17	0.0168914	A8	Bacteria	Proteobacteria	Alphaproteobacteria	Sphingomonadales	Sphingomonadaceae	Sphingomonas_L_486704		0	0	0.0355662
	Bin18	0.0157034	A332	Bacteria	Proteobacteria	Alphaproteobacteria	Acetobacterales	Acetobacteraceae			0.0201126	0.00112732	0.0432706	0	0.0316077	0.0040279		Bin18	0.0121544	A390	Bacteria	Proteobacteria	Alphaproteobacteria	Sphingomonadales	Sphingomonadaceae	Sphingomonas_L_486704		0.00324349	0.00751942	0.0128774
	Bin19	0.0267471	A166	Bacteria	Proteobacteria	Alphaproteobacteria	Acetobacterales	Acetobacteraceae	Lichenicola		0.0459723	0.00539301	0.0359288	0	0.0150545	0.00492848		Bin19	0.00406662	A769	Bacteria	Proteobacteria	Alphaproteobacteria	Dongiales	Dongiaceae	Dongia_507335	Dongia sp000620685	0.010788	0.00173941	0.00198712
	Bin20	0.0390511	A40	Bacteria	Proteobacteria	Alphaproteobacteria	Sphingomonadales	Sphingomonadaceae	Sphingomonas_N		0.0148792	0.00586756	0.219076	0.0286333	0.424272	0.0682191		Bin20	0.0249552	A145	Bacteria	Proteobacteria	Alphaproteobacteria	Acetobacterales	Acetobacteraceae	Lichenicola		0.000637579	0	0.00517703
	Bin21	0.0139873	A53	Bacteria	Proteobacteria	Alphaproteobacteria	Sphingomonadales	Sphingomonadaceae	Sphingomonas_L_486704	Sphingomonas_L_486704 aerolata	0	0.000422657	0.0490038	0.0498016	0.0571198	0.0159172		Bin21	0.0071433	A120	Bacteria	Proteobacteria	Alphaproteobacteria	Reyranellales	Reyranellaceae	Reyranella	Reyranella soli	0.00055134	0.0236839	0.0116705
	Bin22	0.0143241	A225	Bacteria	Proteobacteria	Alphaproteobacteria	Rhizobiales_A_501396	Rhizobiaceae_A_499470	Mesorhizobium_F_498388		0.0106558	0.00237191	0.126353	0.0405505	0.000505062	0.0142431		Bin22	0.00669745	A197	Bacteria	Proteobacteria	Alphaproteobacteria	Rhizobiales_A_504705	Xanthobacteraceae_503485			0.0172083	0.000685963	0.00269326
	Bin23	0.0410723	A25	Bacteria	Proteobacteria	Alphaproteobacteria	Rhizobiales_A_504705	Xanthobacteraceae_503485	Bradyrhizobium		0.0019418	0.00230062	0	0.0276082	0	0.0107122		Bin23	0.0212122	A110	Bacteria	Proteobacteria	Alphaproteobacteria	Rhizobiales_A_504705	Xanthobacteraceae_503485	Z2-YC6860		0.0107261	0.0653239	0.0222111
	Bin24	0.015362	A253	Bacteria	Proteobacteria	Alphaproteobacteria	Rhizobiales_A_504721	Methyloligellaceae	Methyloceanibacter		0.000390125	0.00428815	0.018022	0.0259186	0.0245158	0.00372154		Bin24	0.0194673	A187	Bacteria	Proteobacteria	Alphaproteobacteria	Micropepsales	Micropepsaceae			0.0866659	0.00798201	0.0115305
	Bin25	0.00956864	A139	Bacteria	Proteobacteria	Alphaproteobacteria	Rhizobiales_A_504705	Xanthobacteraceae_503485	Bradyrhizobium		0.00692004	0.00751586	0.026841	0.0196526	0.0356469	0.0105921		Bin25	0.0246216	A92	Bacteria	Firmicutes_D	Bacilli	Bacillales_B_310392	Bacillaceae_G_310392	Bacillus_A		0.000122852	0.00528582	0.0394284
	Bin26	0.020438	A285	Bacteria	Proteobacteria	Alphaproteobacteria	Rhizobiales_A_504705	Beijerinckiaceae	Roseiarcus	Roseiarcus fermentans	0.00151077	5.73356e-05	0.0185977	0	0.0278972	0.000591626		Bin26	0.00496274	A784	Bacteria	Proteobacteria	Alphaproteobacteria	Caulobacterales	Caulobacteraceae	Phenylobacterium		0.00574967	0.0373627	0.000351047
	Bin27	0.00792736	A120	Bacteria	Proteobacteria	Alphaproteobacteria	Rhizobiales_A_501058	Rhizobiaceae_A_501058	Rhizobium_A_501058		0.0172056	0.00323448	0.0647553	0.0204462	0.00768743	0.00948707		Bin27	0.0096722	A108	Bacteria	Proteobacteria	Alphaproteobacteria	Rhizobiales_A_501058	Rhizobiaceae_A_501058	Rhizobium_A_501058		0.0119696	0.0859558	0.00178195
	Bin28	0.00486546	A701	Bacteria	Proteobacteria	Alphaproteobacteria	Caulobacterales	Caulobacteraceae	Phenylobacterium		0.00248883	0.000551654	0.0304528	0.0413827	0.00358949	0.00286571		Bin28	0.0152572	A112	Bacteria	Proteobacteria	Gammaproteobacteria	Steroidobacterales	Steroidobacteraceae			0.00837668	0.0670252	0.00650975
	Bin29	0.0165094	A199	Bacteria	Proteobacteria	Alphaproteobacteria	Rhizobiales_A_504705	Xanthobacteraceae_503485	Z2-YC6860		0.0123846	0.00367669	0	0.0266809	0.00104771	0.00241294		Bin29	0.0168502	A52	Bacteria	Proteobacteria	Gammaproteobacteria	Xanthomonadales_613062	Rhodanobacteraceae_613062			0.111571	0.0275894	0.015905
	Bin30	0.0279125	A28	Bacteria	Proteobacteria	Gammaproteobacteria	Enterobacterales_A_737866	Enterobacteriaceae_A	Erwinia_B_680885	Erwinia_B_680885 billingiae	0.0538291	0.0304802	0.0386678	0.039936	0.0514285	0.0158421		Bin30	0.0169767	A28	Bacteria	Proteobacteria	Gammaproteobacteria	Enterobacterales_A_737866	Enterobacteriaceae_A	Erwinia_B_680885	Erwinia_B_680885 billingiae	0.00401638	0	0.00161734
	Bin31	0.0534423	A5	Bacteria	Proteobacteria	Gammaproteobacteria	Pseudomonadales_650611	Pseudomonadaceae			0.00203014	0.00315596	0	0.267976	0.0197261	0.0243512		Bin31	0.0104525	A406	Bacteria	Proteobacteria	Gammaproteobacteria	Pseudomonadales_650611	Pseudomonadaceae	Pseudomonas_E_647464		0.000269316	0	0.000257181
	Bin32	0.0780704	A7	Bacteria	Proteobacteria	Gammaproteobacteria	Pseudomonadales_650611	Pseudomonadaceae	Pseudomonas_E_647464		0.0617797	0.0716261	0	0	0	0		Bin32	0.0670457	A7	Bacteria	Proteobacteria	Gammaproteobacteria	Pseudomonadales_650611	Pseudomonadaceae	Pseudomonas_E_647464		0.0927755	0.0111506	0.214756
																		Bin33	0.0891224	A5	Bacteria	Proteobacteria	Gammaproteobacteria	Pseudomonadales_650611	Pseudomonadaceae			0.000124322	0	0.0151883
																		Bin34	0.0135304	A54	Bacteria	Proteobacteria	Gammaproteobacteria	Burkholderiales_592522	Burkholderiaceae_A_592522	Ideonella_A_591966		0.00746558	0.0682264	0.0203117
																		Bin35	0.0271978	A99	Bacteria	Proteobacteria	Gammaproteobacteria	Burkholderiales_592522	Burkholderiaceae_A_592522			0.0383845	0.00262473	0.0783458
																		Bin36	0.0190569	A114	Bacteria	Proteobacteria	Gammaproteobacteria	Burkholderiales_597439	Usitatibacteraceae			0.00304191	0.00847486	0.0438718
																		Bin37	0.0126473	A222	Bacteria	Proteobacteria	Gammaproteobacteria	Burkholderiales_597437	Casimicrobiaceae	VBCG01	VBCG01 sp005881895	0.00732308	0.00535059	0.0182465
																		Bin38	0.0206437	A79	Bacteria	Proteobacteria	Gammaproteobacteria	Burkholderiales_592524	Burkholderiaceae_A_580492	Caballeronia	Caballeronia crenata	0.0604307	0.148691	0.00346797
																		Bin39	0.0079516	A639	Bacteria	Proteobacteria	Gammaproteobacteria	Burkholderiales_592524	Burkholderiaceae_A_574758	Massilia		0.00060128	0.00754593	0.006143
																		Bin40	0.0132591	A68	Bacteria	Proteobacteria	Gammaproteobacteria	Burkholderiales_592524	Burkholderiaceae_A_574758	Duganella_570799	Duganella zoogloeoides	0.00673906	0.0424981	0.0146244
																		Bin41	0.230245	A1	Bacteria	Proteobacteria	Gammaproteobacteria	Burkholderiales_595422	Burkholderiaceae_A_595422	Achromobacter		0	0	0.0239193
