# Supplementary material for: The origin and succession of the microbial community in decomposing litter
Source: ISME Commun. 2025 Sep 5;5(1):ycaf155. doi: 10.1093/ismeco/ycaf155 (PMC12477604; doi:10.1093/ismeco/ycaf155)
Supplement: Supplementary_Data_4_ycaf155 [file supplementary_data_4_ycaf155.xlsx]

## Sheet: F. mandshurica
Early-stage decomposing litter				Top member lineage							Abundance-weighted relative importance of Homogeneous selection		Abundance-weighted relative importance of Disperdal limitation		Abundance-weighted relative importance of Drift		Late-stage decomposing litter				Top member lineage							Abundance-weighted relative importance of Homogeneous selection	Abundance-weighted relative importance of Disperdal limitation	Abundance-weighted relative importance of Drift
	ID	Relative abundance	ASV	Kingdom	Phylum	Class	Order	Family	Genus	Species	Early-stage decomposing litter(Surface)	Early-stage decomposing litter(Interior)	Early-stage decomposing litter(Surface)	Early-stage decomposing litter(Interior)	Early-stage decomposing litter(Surface)	Early-stage decomposing litter(Interior)		ID	Relative abundance	ASV	Kingdom	Phylum	Class	Order	Family	Genus	Species	Late-stage decomposing litter	Late-stage decomposing litter	Late-stage decomposing litter
	Bin1	0.0598869	A4	Fungi	Ascomycota	Dothideomycetes	Venturiales	Sympoventuriaceae	Fusicladium	Fusicladium_proteae	0.196809	0.0802403	0.0767862	0	0.251004	0.216474		Bin1	0.00319732	A551	Fungi	Basidiomycota	Tremellomycetes	Tremellales	Rhynchogastremataceae	Papiliotrema		0.000588148	0	0.00293952
	Bin2	0.0347663	A10	Fungi	Ascomycota	Taphrinomycetes	Taphrinales	Taphrinaceae	Taphrina	Taphrina_sp	0.00187203	0.000612344	0	0	0.0186395	0.00113214		Bin2	0.00258415	A426	Fungi	Basidiomycota	Tremellomycetes	Tremellales	Cryptococcaceae	Cryptococcus	Cryptococcus_sp	0	0	0
	Bin3	0.00362829	A420	Fungi	Basidiomycota	Tremellomycetes	Tremellales	Bulleribasidiaceae	Vishniacozyma	Vishniacozyma_europaea	0	0	0.0203484	0.00126092	3.17886e-05	0.000869548		Bin3	0.00727506	A74	Fungi							0	0.013374	0.0222486
	Bin4	0.00462298	A274	Fungi	Basidiomycota	Tremellomycetes	Tremellales	Bulleribasidiaceae	Vishniacozyma	Vishniacozyma_tephrensis	0	0	0.0186523	0	0.000158547	4.6822e-05		Bin4	0.00922438	A195	Fungi							0.0102226	0.0276912	0.00624073
	Bin5	0.0102301	A127	Fungi	Basidiomycota	Microbotryomycetes	Leucosporidiales	unidentified	unidentified	Leucosporidiales_sp	0	0.000313886	0.069667	0	0.00935045	0.00737402		Bin5	0.0222426	A16	Fungi	Basidiomycota	Agaricomycetes	Polyporales	Ganodermataceae	Ganoderma	Ganoderma_sichuanense	0.0317456	0	0.097128
	Bin6	0.00522165	A297	Fungi	Basidiomycota	Agaricomycetes	Auriculariales	Auriculariales_fam_Incertae_sedis	Oliveonia	Oliveonia_sp	0.000662184	0.000276031	0.00353409	0.0314923	0.0116034	0.00307849		Bin6	0.00895478	A63	Fungi	Basidiomycota	Agaricomycetes	Russulales	Russulaceae	Russula	Russula_vinosa	0.000299645	0.00460487	0.0149021
	Bin7	0.00332713	A458	Fungi	Rozellomycota	Rozellomycotina_cls_Incertae_sedis	Branch03	unidentified	unidentified	Branch03_sp	0.0149668	8.54321e-05	0.0144078	0	0.000610252	0.0012275		Bin7	0.0293134	A34	Fungi	Basidiomycota	Agaricomycetes	Agaricales	Tricholomataceae	Tricholoma		0.00571656	0.0616432	0.039803
	Bin8	0.00240211	A271	Fungi							0	0	0.00048045	0	1.07397e-05	0		Bin8	0.00696323	A237	Fungi	Basidiomycota	Tremellomycetes	Tremellales	Bulleribasidiaceae	Vishniacozyma	Vishniacozyma_tephrensis	0	0	0
	Bin9	0.0110892	A141	Fungi	Basidiomycota	Agaricomycetes	Agaricales	Inocybaceae	Inocybe	Inocybe_sp	0.0322912	0	0.0160823	0	0.00505515	0.000757366		Bin9	0.00375655	A222	Fungi	Basidiomycota	Microbotryomycetes	Microbotryomycetes_ord_Incertae_sedis	Chrysozymaceae	Sampaiozyma	Sampaiozyma_sp	0.000560899	0.00485322	0.00932632
	Bin10	0.0308106	A17	Fungi	Basidiomycota	Agaricomycetes	Polyporales	Ganodermataceae	Ganoderma	Ganoderma_sichuanense	0.0339948	0.00380743	0	0	0.0137575	0.0107029		Bin10	0.00961717	A75	Fungi	Basidiomycota						0.0261813	0.0168803	0.0366532
	Bin11	0.00512617	A262	Fungi	Basidiomycota						0.0087046	0	0.0447173	0.00293718	0	0		Bin11	0.00475048	A325	Fungi	Ascomycota	Saccharomycetes	Saccharomycetales	Lipomycetaceae	Babjevia	Babjevia_anomala	0.0624182	0.0114717	0.000720607
	Bin12	0.00963367	A93	Fungi	Basidiomycota						0	0.000163634	0.0211491	0	0.00972606	0.00352893		Bin12	0.0256505	A45	Fungi	Basidiomycota	Agaricomycetes	Sebacinales	Sebacinaceae	Sebacina	Sebacina_sp	0.0220906	0.0390473	0.0233676
	Bin13	0.00960147	A25	Fungi	Basidiomycota	Tremellomycetes	Filobasidiales	Piskurozymaceae	Solicoccozyma	Solicoccozyma_sp	0	8.11765e-05	0	0	0.00864239	0.00435625		Bin13	0.0197138	A58	Fungi	Ascomycota	Sordariomycetes	Hypocreales	Nectriaceae			0.0105732	0.0875266	0.0414357
	Bin14	0.00387059	A701	Fungi	Basidiomycota	Tremellomycetes	Tremellales	Bulleribasidiaceae	Dioszegia	Dioszegia_changbaiensis	0.00174035	0	0.00600589	0.00140833	0.000294212	0.000423349		Bin14	0.0283713	A13	Fungi	Ascomycota	Sordariomycetes	Hypocreales	Hypocreaceae	Trichoderma	Trichoderma_lixii	0.00582811	0.147666	0.105099
	Bin15	0.0155687	A27	Fungi							8.4097e-05	0.000120687	0	0	0.0186604	0.00392855		Bin15	0.0145744	A116	Fungi							0	0.0703891	0.0222762
	Bin16	0.0125537	A154	Fungi	Mortierellomycota	Mortierellomycetes	Mortierellales	Mortierellaceae	Mortierella	Mortierella_sp	2.11808e-05	0	0	0	0.00144848	0.00290847		Bin16	0.0110119	A48	Fungi	Ascomycota						0.00107198	0	0.0477709
	Bin17	0.00729827	A249	Fungi	Basidiomycota	Microbotryomycetes	Microbotryomycetes_ord_Incertae_sedis	Chrysozymaceae			0	0.000619178	0.0337003	0	0.00137016	0.00854068		Bin17	0.0276522	A56	Fungi							0.34387	0.115363	0.0215742
	Bin18	0.0185577	A48	Fungi	Basidiomycota						9.69919e-05	0.020633	0	0.0918751	0.0064922	0.00906695		Bin18	0.00704096	A62	Fungi	unidentified	unidentified	unidentified	unidentified	unidentified	Fungi_sp	0.0238474	0.000974877	0.0157092
	Bin19	0.0103108	A172	Fungi							0	8.04719e-06	0.0668655	0.0112054	0.00408978	0.00852625		Bin19	0.00778675	A85	Fungi	Ascomycota	Dothideomycetes	Mycosphaerellales	Mycosphaerellaceae	Xenoramularia	Xenoramularia_neerlandica	0	0	0
	Bin20	0.0205257	A16	Fungi	Ascomycota	Dothideomycetes	Capnodiales	Cladosporiaceae	Cladosporium		0	0.00025249	0.0539624	0	0.100879	0.0129239		Bin20	0.0175237	A41	Fungi	Ascomycota	Dothideomycetes	Mycosphaerellales	Mycosphaerellaceae	Ramularia	Ramularia_geraniicola	6.25975e-05	0	6.00704e-05
	Bin21	0.292396	A1	Fungi	Ascomycota	Dothideomycetes	Mycosphaerellales	Mycosphaerellaceae	Cercospora	Cercospora_coniogrammes	0.00138363	0.00161164	0	0	0.0404985	0.0424561		Bin21	0.0302965	A89	Fungi	Ascomycota	Dothideomycetes	Mycosphaerellales	Mycosphaerellaceae	Cercospora	Cercospora_coniogrammes	0	0	0
	Bin22	0.00983969	A117	Fungi	Ascomycota	Dothideomycetes	Mycosphaerellales	Mycosphaerellaceae	Cercospora	Cercospora_coniogrammes	0	0	0	0	0	0		Bin22	0.379458	A1	Fungi	Ascomycota	Dothideomycetes	Mycosphaerellales	Mycosphaerellaceae	Cercospora	Cercospora_coniogrammes	0	0	0.0138895
	Bin23	0.0131204	A109	Fungi	Ascomycota	Dothideomycetes	Mycosphaerellales	Mycosphaerellaceae	Cercospora	Cercospora_coniogrammes	0	0	0	0	0	0		Bin23	0.00890858	A405	Fungi	Ascomycota	Dothideomycetes	Mycosphaerellales	Mycosphaerellaceae	Cercospora	Cercospora_coniogrammes	0	0	0
	Bin24	0.0134652	A43	Fungi	Ascomycota	Dothideomycetes	Mycosphaerellales	Mycosphaerellaceae	Ramularia	Ramularia_geraniicola	4.47956e-05	5.1938e-05	0	0	0.00371029	0.00108908		Bin24	0.0156422	A66	Fungi	Ascomycota	Archaeorhizomycetes	unidentified	unidentified	unidentified	Archaeorhizomycetes_sp	0.0056778	0	0.0123814
	Bin25	0.0285619	A24	Fungi	Ascomycota						0.00829455	0.194055	0.00273164	0.128292	0.0618289	0.0446806		Bin25	0.0704409	A10	Fungi	Ascomycota	Taphrinomycetes	Taphrinales	Taphrinaceae	Taphrina	Taphrina_sp	0.171841	0	0.0943463
	Bin26	0.00461204	A213	Fungi	Ascomycota	Dothideomycetes	Pleosporales				0.000912613	0.000165986	0.0351681	0	0.00449875	0.0108405		Bin26	0.00509824	A136	Fungi	Ascomycota						0	0	0.035221
	Bin27	0.00959651	A57	Fungi	Ascomycota	Dothideomycetes	Pleosporales	Pleosporaceae	Alternaria	Alternaria_sp	0	4.12271e-05	0.0119575	0.0174629	0.0656307	0.0365271		Bin27	0.0213799	A105	Fungi	Ascomycota	Leotiomycetes	Helotiales	Hyaloscyphaceae	Incrucipulum	Incrucipulum_ciliare	0.114498	0.088954	0.00725472
	Bin28	0.00672223	A284	Fungi							0	0	0.0426102	0.00234971	0	0.00624375		Bin28	0.0222879	A8	Fungi	Ascomycota	Leotiomycetes	Helotiales	Leptodontidiaceae	Leptodontidium	Leptodontidium_sp	0.00201811	0	0.00615877
	Bin29	0.00526827	A197	Fungi	Ascomycota	Dothideomycetes	Pleosporales	Didymellaceae	Xenodidymella	Xenodidymella_sp	0	0	0.0338338	8.70441e-05	0.000139797	0.00228816		Bin29	0.00883037	A155	Fungi	Ascomycota	Leotiomycetes	Helotiales	Hyaloscyphaceae	Hyalopeziza	Hyalopeziza_sp	0.0742373	0.0153784	0.0155992
	Bin30	0.00745232	A257	Fungi	Ascomycota	Dothideomycetes	Pleosporales	Didymellaceae	Phoma	Phoma_sp	0	0	0.0643568	0.00611507	0	0.00227656		Bin30	0.025252	A44	Fungi	Ascomycota	Leotiomycetes					0.00306847	0	0.0778767
	Bin31	0.00699701	A261	Fungi	Ascomycota	Dothideomycetes	Pleosporales	Amorosiaceae	Alfoldia	Alfoldia_vorosii	0.00114857	0.00680143	0.028474	0.0199128	0.000631432	0.00131824		Bin31	0.0210188	A90	Fungi	Ascomycota	Leotiomycetes	Helotiales	Helotiaceae	Hymenoscyphus	Hymenoscyphus_scutula	0.0230111	0.086428	0.0186237
	Bin32	0.00964215	A120	Fungi	Basidiomycota	Agaricomycetes	Atheliales				0.038303	0.000407295	0	0.00310366	0.00464795	0.0069374		Bin32	0.00504149	A65	Fungi	Ascomycota	Eurotiomycetes	Eurotiales	Aspergillaceae	Penicillium	Penicillium_sp	0	0	0.00323951
	Bin33	0.00841575	A78	Fungi	Ascomycota	Eurotiomycetes	Eurotiales	Aspergillaceae	Penicillium	Penicillium_sp	0.0011284	0	0.00375529	0	0.00243639	0.00182166		Bin33	0.0108133	A24	Fungi	Basidiomycota	Tremellomycetes	Filobasidiales	Piskurozymaceae	Solicoccozyma	Solicoccozyma_sp	0.00233196	0.000812081	0.0365511
	Bin34	0.00605194	A108	Fungi	Ascomycota	Eurotiomycetes	Chaetothyriales	unidentified	unidentified	Chaetothyriales_sp	0.0281163	8.10318e-05	0.0274966	0	0.00813711	0.00687071		Bin34	0.0101615	A165	Fungi	Ascomycota	Dothideomycetes	Pleosporales	Didymellaceae	Xenodidymella	Xenodidymella_sp	0	0.0188351	0.00692347
	Bin35	0.0445371	A21	Fungi	unidentified	unidentified	unidentified	unidentified	unidentified	Fungi_sp	0	0.388664	0	0.0901495	0.0547366	0.22859		Bin35	0.00561396	A315	Fungi							0.00434133	0.0242797	0.000720871
	Bin36	0.0277731	A44	Fungi	Ascomycota	Leotiomycetes	unidentified	unidentified	unidentified	Leotiomycetes_sp	0.0541212	0.00015283	0.0025886	0.00663318	0.0248601	0.0608443		Bin36	0.0118007	A187	Fungi	Basidiomycota	Agaricomycetes	Agaricales	Physalacriaceae	Armillaria	Armillaria_limonea	0.00104615	0.0571253	0.00524091
	Bin37	0.0146113	A116	Fungi	Ascomycota	Leotiomycetes	Helotiales	Helotiaceae	Hymenoscyphus	Hymenoscyphus_sp	0.00101975	0.0785639	0.00531154	0.0576573	0.00930831	0.00422642		Bin37	0.00393875	A204	Fungi							0.00186041	0.0245614	0.00213962
	Bin38	0.0241747	A34	Fungi	Ascomycota	Leotiomycetes	Helotiales	Hyaloscyphaceae	Hyalopeziza	Hyalopeziza_sp	0	0.119059	0.0166084	0.0661499	0.0461956	0.0914266		Bin38	0.00594672	A463	Fungi	Rozellomycota	Rozellomycotina_cls_Incertae_sedis	GS11	unidentified	unidentified	GS11_sp	0.00145089	0.000117677	0.00536693
	Bin39	0.0233417	A53	Fungi	Ascomycota	Leotiomycetes	Helotiales				0	0.0586296	0.0240332	0.174052	0.0149628	0.0043192		Bin39	0.0359339	A96	Fungi	Mortierellomycota	Mortierellomycetes	Mortierellales	Mortierellaceae	Mortierella	Mortierella_sp	0.00128805	0.0672319	0.00752535
	Bin40	0.0145121	A137	Fungi	Ascomycota	Leotiomycetes	Helotiales				0	0.0125272	0.0109994	0.123838	0.00396505	0.00459375		Bin40	0.0349315	A26	Fungi							0.0482532	0.014791	0.143686
	Bin41	0.0328334	A15	Fungi	Ascomycota	Leotiomycetes	Helotiales	Dermateaceae	Pezicula	Pezicula_alnicola	0.502398	0.000440185	0.060739	0	0.0553637	0.0374215
	Bin42	0.00734231	A74	Fungi	unidentified	unidentified	unidentified	unidentified	unidentified	Fungi_sp	0.000349461	0.00132671	0	0.000298748	0.00183808	0.0173858
	Bin43	0.020294	A95	Fungi	Ascomycota	Sordariomycetes	Xylariales				0.0072923	0.0207491	0.0289684	0.141105	0.0227445	0.0164263
	Bin44	0.0346077	A8	Fungi	Ascomycota	Leotiomycetes	Helotiales	Leptodontidiaceae	Leptodontidium	Leptodontidium_sp	0.0112598	8.80726e-05	0	0	0.0355022	0.0031757
	Bin45	0.00614768	A105	Fungi	Ascomycota	Sordariomycetes	Hypocreales	Cordycipitaceae	Beauveria		0.000154246	0.00020861	0.0434958	0	0.00826616	0.00168983
	Bin46	0.0132389	A55	Fungi	Ascomycota						0.0402742	0	0.00713422	0	0.0143732	0
	Bin47	0.0243721	A119	Fungi							0.0125555	0.00886408	0.0688634	0.0226138	0.0247594	0.0667919
	Bin48	0.0110407	A51	Fungi	Ascomycota	Sordariomycetes	Hypocreales	Nectriaceae	Fusarium	Fusarium_sp	0	0.000297702	0.034515	0	0.0291408	0.0038927

## Sheet: P. koraiensis
Early-stage decomposing litter				Top member lineage							Abundance-weighted relative importance of Homogeneous selection		Abundance-weighted relative importance of Disperdal limitation		Abundance-weighted relative importance of Drift		Late-stage decomposing litter				Top member lineage							Abundance-weighted relative importance of Homogeneous selection	Abundance-weighted relative importance of Disperdal limitation	Abundance-weighted relative importance of Drift
	ID	Relative abundance	ASV	Kingdom	Phylum	Class	Order	Family	Genus	Species	Early-stage decomposing litter(Surface)	Early-stage decomposing litter(Interior)	Early-stage decomposing litter(Surface)	Early-stage decomposing litter(Interior)	Early-stage decomposing litter(Surface)	Early-stage decomposing litter(Interior)		ID	Relative abundance	ASV	Kingdom	Phylum	Class	Order	Family	Genus	Species	Late-stage decomposing litter	Late-stage decomposing litter	Late-stage decomposing litter
	Bin1	0.0149694	A82	Fungi	Basidiomycota	Agaricomycetes	Thelephorales	Thelephoraceae	Polyozellus	Polyozellus_atrofuscus	0.000157357	0	0	0	0.000587687	0.00251459		Bin1	0.00842142	A350	Fungi	Basidiomycota	Agaricomycetes	Agaricomycetes_ord_Incertae_sedis	Agaricomycetes_fam_Incertae_sedis	Xenasmatella	Xenasmatella_christiansenii	0.0174152	0.0171193	0.007644
	Bin2	0.0047783	A97	Fungi							0.000883383	0.00119684	0.00472672	0.00670637	0.0144831	0.00899241		Bin2	0.0249343	A11	Fungi	Basidiomycota	Agaricomycetes	Polyporales	Ganodermataceae	Ganoderma	Ganoderma_sichuanense	0.0107052	0.0464465	0.0272984
	Bin3	0.00495239	A156	Fungi	Basidiomycota	Agaricostilbomycetes	Agaricostilbales	Chionosphaeraceae	Kurtzmanomyces	Kurtzmanomyces_sp	0.0022119	7.56529e-05	0.0277374	0	0.00170875	0.0030409		Bin3	0.0027342	A573	Fungi	Basidiomycota	Agaricomycetes	Agaricales	Marasmiaceae	Crinipellis	Crinipellis_setipes	0	0.00784909	0.00131537
	Bin4	0.0179966	A105	Fungi	Basidiomycota	Agaricomycetes	Thelephorales	Thelephoraceae	Tomentella	Tomentella_sp	0.000458178	0.00998381	0	0.00806986	0.0130041	0.00208675		Bin4	0.00579373	A582	Fungi	Rozellomycota	Rozellomycotina_cls_Incertae_sedis	GS11	unidentified	unidentified	GS11_sp	0	0.00444713	0.00109892
	Bin5	0.00169587	A381	Fungi							0.010964	0.000136127	0.000528397	0	0.00123557	0.000889122		Bin5	0.012197	A76	Fungi	Basidiomycota	Agaricomycetes	Russulales	Russulaceae	Russula	Russula_vinosa	5.12168e-05	0	0.00591628
	Bin6	0.00169433	A711	Fungi	Basidiomycota	Microbotryomycetes	Microbotryomycetes_ord_Incertae_sedis	Chrysozymaceae	Yurkovia	Yurkovia_nerthusi	0	9.9674e-06	0.0151706	0.000805295	7.29442e-05	0.00114403		Bin6	0.0221722	A68	Fungi	Basidiomycota	Agaricomycetes	Agaricales	Mycenaceae	Mycena	Mycena_sp	0.00146423	0.0720808	0.0123695
	Bin7	0.0141347	A52	Fungi	Basidiomycota	Microbotryomycetes	Microbotryomycetes_ord_Incertae_sedis	Chrysozymaceae	Yurkovia	Yurkovia_nerthusi	0	0.00194133	0.0911501	0	0.00309983	0.0135856		Bin7	0.0384458	A25	Fungi	Basidiomycota	Agaricomycetes	Agaricales	Tricholomataceae	Tricholoma		0.0627102	0.154556	0.0155079
	Bin8	0.00794649	A157	Fungi	Basidiomycota	Microbotryomycetes	Microbotryomycetes_ord_Incertae_sedis	Chrysozymaceae	Sampaiozyma	Sampaiozyma_sp	0.137974	0.00281855	0.0042505	0	0	0.00892899		Bin8	0.0146676	A83	Fungi	Ascomycota	Archaeorhizomycetes	unidentified	unidentified	unidentified	Archaeorhizomycetes_sp	0.0146813	0.00471308	0.00291142
	Bin9	0.0239063	A43	Fungi	Basidiomycota	Microbotryomycetes	Microbotryomycetes_ord_Incertae_sedis	Chrysozymaceae	Yurkovia	Yurkovia_nerthusi	0.334373	0.0090524	0.0707223	0	0.00630922	0.0138467		Bin9	0.0287024	A136	Fungi	Mortierellomycota	Mortierellomycetes	Mortierellales	Mortierellaceae	Mortierella	Mortierella_sp	4.69775e-05	0.0130324	0.0167568
	Bin10	0.00519402	A254	Fungi	Basidiomycota						0.0156142	4.0409e-05	0.0346462	0.00241113	0.000102605	0.00137233		Bin10	0.0284657	A19	Fungi							0.0457405	0	0.104862
	Bin11	0.0430059	A11	Fungi	Basidiomycota	Microbotryomycetes	Kriegeriales	Kriegeriaceae	Phenoliferia	Phenoliferia_sp	0.0556885	0.00229355	0.164592	0.00235949	0.128828	0.114692		Bin11	0.0034766	A406	Fungi	Mucoromycota	Umbelopsidomycetes	Umbelopsidales	Umbelopsidaceae	Umbelopsis	Umbelopsis_sp	0.00075087	0	0.00868088
	Bin12	0.00567417	A222	Fungi	Basidiomycota						0.000214533	0.0010582	0.0118755	0	0.0070563	0.00240052		Bin12	0.0164517	A32	Fungi							0.000305733	0.0746509	0.00664717
	Bin13	0.00258794	A603	Fungi	Basidiomycota	Tremellomycetes	Tremellales	Bulleribasidiaceae	Vishniacozyma	Vishniacozyma_europaea	1.13851e-05	0	0.0105632	0	7.40983e-05	0.000224703		Bin13	0.00461602	A159	Fungi	Basidiomycota	Agaricomycetes	Thelephorales	Thelephoraceae	Thelephora	Thelephora_caryophyllea	0.000348127	0.00455934	0.0012078
	Bin14	0.00252142	A892	Fungi	Basidiomycota	Tremellomycetes	Tremellales	Bulleribasidiaceae	Vishniacozyma	Vishniacozyma_tephrensis	0	0	0.0119883	0.00149595	4.46978e-05	0.000621887		Bin14	0.0139167	A66	Fungi	Basidiomycota						0.000196114	0.0341575	0.00593507
	Bin15	0.00217219	A410	Fungi	Basidiomycota	Tremellomycetes	Tremellales	Cryptococcaceae	Cryptococcus	Cryptococcus_sp	0	0	0.00259465	0	0	0		Bin15	0.0158668	A90	Fungi	Ascomycota	Dothideomycetes	Mytilinidiales	unidentified	unidentified	Mytilinidiales_sp	0.0673577	0.00789828	0.0386445
	Bin16	0.00202367	A1059	Fungi	Basidiomycota	Tremellomycetes	Tremellales	Rhynchogastremataceae	Papiliotrema		0.00345095	0	0.00593415	0.00079374	5.09661e-05	0		Bin16	0.0101959	A116	Fungi	Ascomycota	Dothideomycetes	Venturiales	Venturiaceae	Venturia	Venturia_sp	0.00448297	0.0596317	0.0170163
	Bin17	0.00348547	A219	Fungi	Ascomycota	Dothideomycetes	Zeloasperisporiales	Zeloasperisporiaceae	Zeloasperisporium	Zeloasperisporium_eucalyptorum	0.000265323	3.18478e-05	0.010224	0	0.0016168	0.000521483		Bin17	0.016744	A27	Fungi	Ascomycota	Taphrinomycetes	Taphrinales	Taphrinaceae	Taphrina	Taphrina_sp	0.013285	0	0.0327031
	Bin18	0.00301135	A807	Fungi	Basidiomycota	Tremellomycetes	Tremellales	Cryptococcaceae	Cryptococcus	Cryptococcus_sp	0	0	0.0141463	0.00277678	0	0.000354053		Bin18	0.0372326	A35	Fungi	Ascomycota	Eurotiomycetes	Chaetothyriales				9.26016e-05	0	0.00387223
	Bin19	0.0022715	A804	Fungi	Basidiomycota	Agaricomycetes	Agaricales	Hygrophoraceae	Hygrocybe		0.00583647	0	0.00318382	0.00105771	3.64682e-05	0		Bin19	0.0166929	A93	Fungi	Basidiomycota	Microbotryomycetes	Microbotryomycetes_ord_Incertae_sedis	Chrysozymaceae	Sampaiozyma	Sampaiozyma_sp	9.21973e-05	0.00256173	0.0181279
	Bin20	0.00314599	A1075	Fungi	Basidiomycota	Tremellomycetes	Tremellales	Phaeotremellaceae	Phaeotremella	Phaeotremella_sp	0.00164547	0	0.03086	0	0	0		Bin20	0.0124285	A179	Fungi	Ascomycota	Eurotiomycetes	Chaetothyriales	Herpotrichiellaceae	Cladophialophora	Cladophialophora_chaetospira	0.0208956	0.0491021	0.0301546
	Bin21	0.00256626	A633	Fungi	Basidiomycota	Tremellomycetes	Tremellales	Phaeotremellaceae	Phaeotremella	Phaeotremella_sp	0.00165413	9.26977e-05	0.0231267	0.000650661	0	0		Bin21	0.0513333	A54	Fungi	Ascomycota	Eurotiomycetes	Chaetothyriales	unidentified	unidentified	Chaetothyriales_sp	0	0	0
	Bin22	0.00442519	A591	Fungi	Basidiomycota	Tremellomycetes	Tremellales	Phaeotremellaceae	Phaeotremella		0.00598281	0	0.0345323	0.000852164	0	0.000105702		Bin22	0.0191737	A59	Fungi	Ascomycota	Eurotiomycetes	Chaetothyriales				0.0495843	0.00324791	0.0108706
	Bin23	0.0226926	A40	Fungi	Basidiomycota	Tremellomycetes	Filobasidiales				0.00508037	0	0.0696655	0	0.0637049	0.0440719		Bin23	0.0330054	A10	Fungi	Ascomycota	Dothideomycetes	Capnodiales	Cladosporiaceae	Cladosporium		9.28374e-06	0	0
	Bin24	0.0122587	A172	Fungi	Mortierellomycota	Mortierellomycetes	Mortierellales	Mortierellaceae	Mortierella	Mortierella_sp	0	0	0	0	0.000230613	0		Bin24	0.0994366	A1	Fungi	Ascomycota	Dothideomycetes	Botryosphaeriales	Saccharataceae	Saccharata		0	0	8.5257e-06
	Bin25	0.0132212	A21	Fungi							6.79005e-05	0	0	0	0	3.94681e-05		Bin25	0.00553073	A315	Fungi	Ascomycota	Dothideomycetes	Mycosphaerellales	Teratosphaeriaceae	Neophaeothecoidea	Neophaeothecoidea_proteae	0	0	0
	Bin26	0.00741892	A78	Fungi	Ascomycota	Dothideomycetes	Pleosporales	Massarinaceae			0.00056416	3.08584e-05	0.00322059	0	0.012948	0.0177288		Bin26	0.0115527	A168	Fungi	Ascomycota	Dothideomycetes	Mycosphaerellales	Teratosphaeriaceae			0	0	8.87565e-05
	Bin27	0.0222858	A15	Fungi	Basidiomycota	Agaricomycetes	Polyporales	Ganodermataceae	Ganoderma	Ganoderma_sichuanense	0.000177715	0.0444903	0	0.00505958	0.00498368	0.0518375		Bin27	0.0371951	A84	Fungi	Ascomycota	Dothideomycetes	Mycosphaerellales	Mycosphaerellaceae	Cercospora	Cercospora_coniogrammes	2.35352e-05	0	0.00118641
	Bin28	0.0182929	A28	Fungi	Ascomycota	Taphrinomycetes	Taphrinales	Taphrinaceae	Taphrina	Taphrina_sp	0.0701653	0.00222675	0.000551827	0	0.00458155	0.00143932		Bin28	0.00845494	A391	Fungi	Ascomycota	Dothideomycetes	Mycosphaerellales	Mycosphaerellaceae	Ramularia		5.96036e-06	0	3.42777e-05
	Bin29	0.0682525	A56	Fungi	Ascomycota	Eurotiomycetes	Chaetothyriales	unidentified	unidentified	Chaetothyriales_sp	0	7.66935e-06	0.0344171	0	0.0968107	0		Bin29	0.024999	A40	Fungi	Ascomycota	Dothideomycetes	Mycosphaerellales	Teratosphaeriaceae	Capnobotryella	Capnobotryella_renispora	4.53863e-05	0.00928747	0.00631916
	Bin30	0.0226903	A65	Fungi	Ascomycota						0.00953226	0.0101155	0.0142344	0	0.026455	0.0178449		Bin30	0.00887124	A45	Fungi	Ascomycota	Sordariomycetes	Hypocreales	Nectriaceae	Fusarium	Fusarium_sp	0.000830029	0.000296791	0.0268115
	Bin31	0.0421192	A37	Fungi	Ascomycota	Eurotiomycetes	Chaetothyriales				0.108498	0.00919634	0.00179635	0	0.0460804	0.00194311		Bin31	0.00433598	A452	Fungi	Ascomycota	Dothideomycetes	Mycosphaerellales				0.00201649	0.00200348	0.00341484
	Bin32	0.015834	A91	Fungi	Ascomycota	Leotiomycetes	Rhytismatales	Rhytismataceae	Lophodermium	Lophodermium_pinastri	0	0	0.00992513	0	0.0314627	0.0129428		Bin32	0.00669738	A282	Fungi							0.0069128	0.0104216	0.00688829
	Bin33	0.0474532	A12	Fungi	Ascomycota	Leotiomycetes	Helotiales				0	0.0340325	0	0.252609	0.0530341	0.178405		Bin33	0.00831386	A47	Fungi	Ascomycota						0	0	0.00366327
	Bin34	0.0620828	A2	Fungi	Ascomycota	Leotiomycetes	Helotiales	Hyaloscyphaceae	Phialea	Phialea_sp	0.177136	0.515659	0.00692721	0.097837	0.138846	0.159592		Bin34	0.0178426	A58	Fungi	Ascomycota	Sordariomycetes	Hypocreales	Hypocreaceae	Trichoderma	Trichoderma_lixii	0.119044	0.00315871	0.0427945
	Bin35	0.0164105	A36	Fungi	Ascomycota	Leotiomycetes	unidentified	unidentified	unidentified	Leotiomycetes_sp	0.0012973	0.000997816	0.00374248	0	0.0243638	0.00664442		Bin35	0.0304328	A17	Fungi	Ascomycota	Sordariomycetes					0.268042	0.0807883	0.0789906
	Bin36	0.0295988	A10	Fungi	Ascomycota	Leotiomycetes	Phacidiales	Phacidiaceae	unidentified	Phacidiaceae_sp	0.000344912	0.0761635	0	0.207175	0.00745831	0.047351		Bin36	0.0237461	A18	Fungi	Basidiomycota	Tremellomycetes	Filobasidiales	Piskurozymaceae	Solicoccozyma	Solicoccozyma_sp	0.00133131	0	0.0178089
	Bin37	0.094004	A17	Fungi	Ascomycota						0	0.0333528	0.00376279	0.35915	0.0872407	0.0761567		Bin37	0.0604886	A4	Fungi	Ascomycota	Leotiomycetes	Helotiales	Hamatocanthoscyphaceae	Xenopolyscytalum	Xenopolyscytalum_pinea	0.162178	0.204409	0.282759
	Bin38	0.00410845	A327	Fungi							0	0.000115234	0.0119797	0.00518346	0.00101679	0.00575408		Bin38	0.0511743	A31	Fungi	Ascomycota						0.000188707	0	0.00114035
	Bin39	0.0324917	A6	Fungi	Ascomycota	Leotiomycetes	Helotiales	Leptodontidiaceae	Leptodontidium	Leptodontidium_sp	0	9.9394e-05	0	0	0.0265677	0.0115941		Bin39	0.0170766	A121	Fungi	Ascomycota	Leotiomycetes	unidentified	unidentified	unidentified	Leotiomycetes_sp	0	0	0.0568463
	Bin40	0.0122484	A50	Fungi	Ascomycota	Leotiomycetes	Helotiales	Hyaloscyphaceae			0.00382832	8.18177e-05	0.0498886	0.00769921	0.0197891	0.0314561		Bin40	0.0376914	A5	Fungi	Ascomycota	Leotiomycetes	Helotiales	Leptodontidiaceae	Leptodontidium	Leptodontidium_sp	0.00389673	0	0.0132761
	Bin41	0.093458	A1	Fungi	Ascomycota	Dothideomycetes	Botryosphaeriales	Saccharataceae	Saccharata		0.03581	0.219703	0	0	0.00189241	0.0462978		Bin41	0.0093851	A149	Fungi	Ascomycota	Leotiomycetes	Helotiales	Hyaloscyphaceae	unidentified	Hyaloscyphaceae_sp	0	0.0369427	0.0135226
	Bin42	0.00779079	A252	Fungi	Ascomycota	Sordariomycetes					0.000138555	6.24285e-05	0	0	0.00140844	0.00366804		Bin42	0.00634848	A160	Fungi	Ascomycota	Leotiomycetes	unidentified	unidentified	unidentified	Leotiomycetes_sp	0.00147919	0.00619986	0.0193652
	Bin43	0.00704435	A201	Fungi	Ascomycota	Sordariomycetes	Hypocreales	Nectriaceae			0	0.000161422	0.0143791	0.00553061	0.00973174	0.00654381		Bin43	0.00547865	A243	Fungi	Basidiomycota	Agaricomycetes	Russulales	Peniophoraceae	unidentified	Peniophoraceae_sp	0	0.00156747	0.0110459
	Bin44	0.0201245	A29	Fungi	Ascomycota	Sordariomycetes					0	0.000210601	0.0364946	0	0.0323277	0.0205532		Bin44	0.00353418	A516	Fungi	Basidiomycota	Cystobasidiomycetes					1.7776e-05	0.00100205	0.00052559
	Bin45	0.00858329	A49	Fungi	Ascomycota						0.000362013	0.000211319	0.0126313	0	0.00841977	0.00465928		Bin45	0.0145668	A98	Fungi	Ascomycota	Leotiomycetes	Rhytismatales	Rhytismataceae	Lophodermium	Lophodermium_pinastri	0	0	0.0019767
	Bin46	0.00622537	A195	Fungi	Ascomycota	Sordariomycetes	Hypocreales	Nectriaceae	Fusicolla	Fusicolla_sp	0.00412314	0.000170152	0.00288216	0	0.00633142	0.00456684		Bin46	0.00871746	A165	Fungi	Ascomycota						0.0401632	0.000516083	0.0156737
	Bin47	0.00635598	A288	Fungi							0	0.0187523	0.032673	0.00265038	0.000933599	0.000566531		Bin47	0.00199505	A969	Fungi	Ascomycota	Dothideomycetes	Pleosporales	Didymellaceae	Xenodidymella	Xenodidymella_sp	0	0.000718429	0
	Bin48	0.0107241	A135	Fungi							0.000648673	2.9997e-05	0.0159513	0	0.027071	0.00332145		Bin48	0.017828	A229	Fungi	Ascomycota	Dothideomycetes	Mytilinidiales	Mytilinidiaceae	Lophium	Lophium_mytilinum	0.0172845	0.00561699	0.00312769
	Bin49	0.00858181	A158	Fungi	Ascomycota						0	0.0001144	0	0	0.00489233	7.70551e-05		Bin49	0.00499216	A75	Fungi	unidentified	unidentified	unidentified	unidentified	unidentified	Fungi_sp	0	0	0.00830755
	Bin50	0.0071582	A384	Fungi	Ascomycota	Dothideomycetes	Mycosphaerellales	Mycosphaerellaceae	Ramularia		0	0	0.00116036	0	0.00133348	0.00121371		Bin50	0.00327083	A789	Fungi	Basidiomycota	Tremellomycetes	Tremellales	Cryptococcaceae	Cryptococcus	Cryptococcus_sp	0	0	0
	Bin51	0.0293883	A80	Fungi	Ascomycota	Dothideomycetes	Mycosphaerellales	Mycosphaerellaceae	Cercospora	Cercospora_coniogrammes	0	0	0	0	0.0168017	0.00858744		Bin51	0.0111664	A39	Fungi	Basidiomycota	Agaricomycetes	Sebacinales	Sebacinaceae	Sebacina	Sebacina_sp	0.000299639	0	0.00401159
	Bin52	0.0194081	A41	Fungi	Ascomycota	Dothideomycetes	Mycosphaerellales	Teratosphaeriaceae	Capnobotryella	Capnobotryella_renispora	0	6.91675e-05	0.0211306	0	0.0288858	0.00283508		Bin52	0.0212085	A125	Fungi	Basidiomycota	Agaricomycetes	Auriculariales	Exidiaceae	Eichleriella		0.066025	0.0810178	0.0108726
	Bin53	0.00544655	A308	Fungi	Ascomycota	Dothideomycetes	Mycosphaerellales	Teratosphaeriaceae	Neophaeothecoidea	Neophaeothecoidea_proteae	0.00312394	0.000192912	0.0116844	0	0.00156792	0.00463721
	Bin54	0.00767345	A215	Fungi	Ascomycota	Sordariomycetes	Trichosphaeriales	Trichosphaeriaceae	Nigrospora	Nigrospora_sp	0	5.26412e-06	0.0253238	0	0.00559397	0.0118198
	Bin55	0.00155601	A1001	Fungi	Ascomycota	Dothideomycetes	Mycosphaerellales				0.000404817	7.04547e-06	0.00615749	0	0.00017278	0.000265381
	Bin56	0.0108635	A161	Fungi	Ascomycota	Dothideomycetes	Mycosphaerellales	Teratosphaeriaceae			0	0.000418087	0.0109835	0	0.0141652	0.00128682
	Bin57	0.0101148	A191	Fungi	Ascomycota	Dothideomycetes	Venturiales	Venturiaceae	Anungitea	Anungitea_sp	0	0.00017778	0.0258834	0.0286089	0.00395595	0.0105214
	Bin58	0.00713505	A73	Fungi	unidentified	unidentified	unidentified	unidentified	unidentified	Fungi_sp	9.63762e-05	0	0	0	0.00195062	0.000232936
	Bin59	0.0147443	A71	Fungi	unidentified	unidentified	unidentified	unidentified	unidentified	Fungi_sp	0.00121519	0.00441391	0	0.000517514	0.00867912	0.0282236
